# Supplementary material for: The profile of genome-wide DNA methylation, transcriptome, and proteome in streptomycin-resistant Mycobacterium tuberculosis
Source: PLoS One. 2024 Jan 29;19(1):e0297477. doi: 10.1371/journal.pone.0297477 (PMC10824437; doi:10.1371/journal.pone.0297477)
Supplement: S1 Table — (XLS) [file pone.0297477.s001.xls]

## Sheet:  S1 Table
S1 Table Differentially methylated genes between streptomycin resistance group and normal group.
Gene	Control	streptomycin	FC	FLAG
narG	186.5	1	0.00536193	Down
ctpA	184	1	0.00543478	Down
gmdA	128	1	0.0078125	Down
PPE24	247	2	0.00809717	Down
PE16	115	1	0.00869565	Down
gpgP	109	1	0.00917431	Down
dnaB	108.5	1	0.00921659	Down
engA	100	1	0.01	Down
mmaA1	88	1	0.0113636	Down
otsB1	87	1	0.0114943	Down
fadD30	83	1	0.0120482	Down
dnaA	82	1	0.0121951	Down
far	81	1	0.0123457	Down
pknE	158	2	0.0126582	Down
PE1	151	2	0.013245	Down
lprO	73	1	0.0136986	Down
rsfA	72	1	0.0138889	Down
rpmB2	69	1	0.0144928	Down
TB8.4	69	1	0.0144928	Down
atpF	68	1	0.0147059	Down
mce3F	67	1	0.0149254	Down
mcr	66	1	0.0151515	Down
cyp51	64	1	0.015625	Down
pip	64	1	0.015625	Down
rpfC	64	1	0.015625	Down
mtn	63	1	0.015873	Down
adh	63	1	0.015873	Down
ndh	62	1	0.016129	Down
atsA	122	2	0.0163934	Down
lpqY	114	2	0.0175439	Down
mbtI	57	1	0.0175439	Down
fadE6	55	1	0.0181818	Down
pimB	55	1	0.0181818	Down
treX	55	1	0.0181818	Down
mprA	54	1	0.0185185	Down
glnA2	53	1	0.0188679	Down
mbtE	53	1	0.0188679	Down
nrdZ	52	1	0.0192308	Down
ggtB	51.5	1	0.0194175	Down
lprB	51	1	0.0196078	Down
dapD	49	1	0.0204082	Down
dlaT	97	2	0.0206186	Down
PPE21	45	1	0.0222222	Down
moeW	41	1	0.0243902	Down
ribC	35	1	0.0285714	Down
lldD2	66	2	0.030303	Down
rpsH	58	2	0.0344828	Down
dapC	53	2	0.0377358	Down
serB1	26	1	0.0384615	Down
PE3	25	1	0.04	Down
fhaB	73	3	0.0410959	Down
nrdF1	23	1	0.0434783	Down
ponA1	23	1	0.0434783	Down
dosT	80	3.5	0.04375	Down
mscR	20	1	0.05	Down
lppJ	55	3	0.0545455	Down
fadE10	18	1	0.0555556	Down
coaA	51	3	0.0588235	Down
ggtA	31	2	0.0645161	Down
ureC	15	1	0.0666667	Down
wbbL2	30	2	0.0666667	Down
alkA	45	3	0.0666667	Down
PPE26	14	1	0.0714286	Down
ctpE	54	4	0.0740741	Down
narK2	142	12	0.084507	Down
glyA2	46	6	0.130435	Down
thrA	28	4	0.142857	Down
metK	5	1	0.2	Down
yrbE3A	5	1	0.2	Down
bisC	9	2	0.222222	Down
echA1	4	1	0.25	Down
fadD4	4	1	0.25	Down
cydA	3	1	0.333333	Down
furA	3	1	0.333333	Down
galE2	3	1	0.333333	Down
gcvB	3	1	0.333333	Down
katG	3	1	0.333333	Down
pncB1	3	1	0.333333	Down
prpD	3	1	0.333333	Down
polA	66	23.5	0.356061	Down
vapB15	7	3	0.428571	Down
aceAa	2	1	0.5	Down
bioD	2	1	0.5	Down
clpB	2	1	0.5	Down
coaE	2	1	0.5	Down
cyp124	2	1	0.5	Down
cyp132	2	1	0.5	Down
fba	2	1	0.5	Down
fucA	2	1	0.5	Down
galK	2	1	0.5	Down
icd2	2	1	0.5	Down
lpqM	2	1	0.5	Down
purM	2	1	0.5	Down
purQ	2	1	0.5	Down
pyrG	2	1	0.5	Down
rplC	2	1	0.5	Down
rpoB	2	1	0.5	Down
vapC15	2	1	0.5	Down
wag31	2	1	0.5	Down
adoK	1	2	2	UP
aroG	1	2	2	UP
cspB	1	2	2	UP
ctpB	1	2	2	UP
cysK1	1	2	2	UP
eccD5	1	2	2	UP
echA13	1	2	2	UP
fabD	1	2	2	UP
fdxC	1	2	2	UP
gap	1	2	2	UP
gyrB	1	2	2	UP
htrA	1	2	2	UP
lpqN	1	2	2	UP
mce3D	1	2	2	UP
mgtC	1	2	2	UP
mmpL5	1	2	2	UP
mptA	1	2	2	UP
murE	1	2	2	UP
omt	1	2	2	UP
opcA	1	2	2	UP
pbpB	1	2	2	UP
pcp	1	2	2	UP
PE_PGRS27	1	2	2	UP
pknB	1	2	2	UP
pks16	1	2	2	UP
pks5	1	2	2	UP
PPE1	1	2	2	UP
purF	1	2	2	UP
qcrB	1	2	2	UP
rpmB1	1	2	2	UP
subI	1	2	2	UP
tcrA	1	2	2	UP
uvrC	1	2	2	UP
xseB	1	2	2	UP
lgt	3	7	2.33333	UP
argB	1	3	3	UP
fadD25	1	3	3	UP
ftsZ	1	3	3	UP
hycD	1	3	3	UP
lprK	1	3	3	UP
mmpL3	1	3	3	UP
PE_PGRS17	1	3	3	UP
pitB	1	3	3	UP
rplP	1	3	3	UP
rslA	1	3	3	UP
zwf1	1	3	3	UP
fbiC	65.5	214	3.26718	UP
fadD36	1	4	4	UP
garA	1	4	4	UP
ureG	1	4	4	UP
PPE12	1	5	5	UP
csd	3	16	5.33333	UP
bioF2	1	7	7	UP
aceE	1	8	8	UP
fmt	1	10	10	UP
tesB1	1	11	11	UP
cysD	1	13	13	UP
mce3R	2	33	16.5	UP
rho	1	17	17	UP
bioA	1	21	21	UP
pks9	2	43	21.5	UP
php	1	25	25	UP
trcS	1	33	33	UP
pknD	1	41	41	UP
glnH	1	42	42	UP
lipL	1	44	44	UP
oppA	1	45	45	UP
mbtD	1	47	47	UP
pimE	1	49	49	UP
mctB	1	50	50	UP
vapB1	1	53	53	UP
mfd	1	57	57	UP
cysE	1	59	59	UP
pncA	1	61	61	UP
tlyA	1	61	61	UP
sppA	1	62	62	UP
ctpF	1	68	68	UP
fadE5	1	74	74	UP
sigG	1	74	74	UP
cyp144	1	76	76	UP
lipG	1	76	76	UP
rpmE	1	76	76	UP
helZ	1	77	77	UP
cfp21	1	82	82	UP
sseB	1	96	96	UP
glnE	1	116	116	UP
echA2	1	133	133	UP
helY	1	174	174	UP
mshA	1	196	196	UP
