# Supplementary material for: The profile of genome-wide DNA methylation, transcriptome, and proteome in streptomycin-resistant Mycobacterium tuberculosis
Source: PLoS One. 2024 Jan 29;19(1):e0297477. doi: 10.1371/journal.pone.0297477 (PMC10824437; doi:10.1371/journal.pone.0297477)
Supplement: S2 Table — (XLS) [file pone.0297477.s002.xls]

## Sheet: S2 Table
S2 Table KEGG analysis of differentially methylated genes between streptomycin resistance group and normal group.
Term	Database	ID	Input number	Background number	Enrichment score	P-Value	Corrected P-Value	Input	Hyperlink
Metabolic pathways	KEGG PATHWAY	mtu01100	62	601	0.103161	1.73e-09	1.28e-07	886312|885790|886690|886620|888819|885817|886338|887400|886962|887936|888164|888238|888076|886983|886343|886723|887174|886088|886741|885181|885134|887016|887228|888309|888943|887246|887050|885120|886939|885359|886474|885727|885784|885923|885867|886353|885067|888769|885165|886979|888777|886884|888551|885716|885754|886953|886529|887666|888260|886426|886012|885048|886632|886016|885638|885639|886565|…	http://www.genome.jp/kegg-bin/show_pathway?mtu01100/mtu:Rv1330c%09red/mtu:Rv2196%09red/mtu:Rv1294%09red/mtu:Rv1850%09red/mtu:Rv1699%09red/mtu:Rv2222c%09red/mtu:Rv1092c%09red/mtu:Rv0456c%09red/mtu:Rv0066c%09red/mtu:Rv1143%09red/mtu:Rv1832%09red/mtu:Rv0032%09red/mtu:Rv1915%09red/mtu:Rv1564c%09red/mtu:Rv2394%09red/mtu:Rv0667%09red/mtu:Rv0570%09red/mtu:Rv1631%09red/mtu:Rv1872c%09red/mtu:Rv2178c%09red…
Microbial metabolism in diverse environments	KEGG PATHWAY	mtu01120	25	215	0.116279	5.05e-05	0.00186747	886312|885817|886962|888238|886983|886723|887174|886088|887016|887246|885359|886474|885727|885784|886061|886979|888777|888550|886632|886426|886012|886016|885639|885573|885240	http://www.genome.jp/kegg-bin/show_pathway?mtu01120/mtu:Rv1294%09red/mtu:Rv1850%09red/mtu:Rv2222c%09red/mtu:Rv0456c%09red/mtu:Rv0066c%09red/mtu:Rv1915%09red/mtu:Rv2241%09red/mtu:Rv0363c%09red/mtu:Rv2335%09red/mtu:Rv1201c%09red/mtu:Rv2419c%09red/mtu:Rv1285%09red/mtu:Rv1121%09red/mtu:Rv2334%09red/mtu:Rv1935c%09red/mtu:Rv1161%09red/mtu:Rv0727c%09red/mtu:Rv0858c%09red/mtu:Rv2215%09red/mtu:Rv1530%09re…
Biosynthesis of amino acids	KEGG PATHWAY	mtu01230	15	115	0.130435	0.000602868	0.0148708	885784|886088|886741|886962|886953|887016|888309|888076|886012|886016|886632|888238|886474|886983|885727	http://www.genome.jp/kegg-bin/show_pathway?mtu01230/mtu:Rv1392%09red/mtu:Rv1201c%09red/mtu:Rv1436%09red/mtu:Rv2419c%09red/mtu:Rv2178c%09red/mtu:Rv0070c%09red/mtu:Rv1294%09red/mtu:Rv0363c%09red/mtu:Rv0091%09red/mtu:Rv1654%09red/mtu:Rv2334%09red/mtu:Rv2335%09red/mtu:Rv2222c%09red/mtu:Rv0066c%09red/mtu:Rv0858c%09red
Biosynthesis of secondary metabolites	KEGG PATHWAY	mtu01110	28	309	0.0906149	0.00087262	0.0161435	886312|886690|888819|885817|886962|888076|886983|886723|886741|885181|885134|887016|888309|885823|887246|886474|885727|885639|888777|886632|886426|886012|886016|885638|886353|885716|885085|885240	http://www.genome.jp/kegg-bin/show_pathway?mtu01110/mtu:Rv1294%09red/mtu:Rv0456c%09red/mtu:Rv0066c%09red/mtu:Rv1832%09red/mtu:Rv1915%09red/mtu:Rv2178c%09red/mtu:Rv2241%09red/mtu:Rv0363c%09red/mtu:Rv2335%09red/mtu:Rv1654%09red/mtu:Rv0764c%09red/mtu:Rv0808%09red/mtu:Rv0809%09red/mtu:Rv1564c%09red/mtu:Rv1908c%09red/mtu:Rv2419c%09red/mtu:Rv0788%09red/mtu:Rv1412%09red/mtu:Rv1121%09red/mtu:Rv2334%09red…
Biosynthesis of antibiotics	KEGG PATHWAY	mtu01130	23	238	0.0966387	0.00118754	0.0175756	886312|888819|885817|886962|888076|886983|886723|885134|887016|888309|885823|887246|886474|885727|886979|888777|886632|886426|885181|886016|885716|885085|885240	http://www.genome.jp/kegg-bin/show_pathway?mtu01130/mtu:Rv1294%09red/mtu:Rv0456c%09red/mtu:Rv0066c%09red/mtu:Rv1832%09red/mtu:Rv2178c%09red/mtu:Rv2241%09red/mtu:Rv0363c%09red/mtu:Rv1654%09red/mtu:Rv0764c%09red/mtu:Rv0808%09red/mtu:Rv0809%09red/mtu:Rv2419c%09red/mtu:Rv0788%09red/mtu:Rv1285%09red/mtu:Rv1121%09red/mtu:Rv2334%09red/mtu:Rv1935c%09red/mtu:Rv2215%09red/mtu:Rv1530%09red/mtu:Rv1436%09red/…
Purine metabolism	KEGG PATHWAY	mtu00230	10	67	0.149254	0.0020501	0.0252846	888551|885923|885085|885134|885074|887666|885181|888164|885359|886979	http://www.genome.jp/kegg-bin/show_pathway?mtu00230/mtu:Rv1850%09red/mtu:Rv0808%09red/mtu:Rv0809%09red/mtu:Rv1629%09red/mtu:Rv0667%09red/mtu:Rv0570%09red/mtu:Rv0788%09red/mtu:Rv1285%09red/mtu:Rv2202c%09red/mtu:Rv1981c%09red
Lysine biosynthesis	KEGG PATHWAY	mtu00300	4	12	0.333333	0.00464693	0.0380939	887252|885784|886088|886962	http://www.genome.jp/kegg-bin/show_pathway?mtu00300/mtu:Rv1294%09red/mtu:Rv2158c%09red/mtu:Rv1201c%09red/mtu:Rv0858c%09red
Biotin metabolism	KEGG PATHWAY	mtu00780	4	12	0.333333	0.00464693	0.0380939	886343|887050|886620|886338	http://www.genome.jp/kegg-bin/show_pathway?mtu00780/mtu:Rv1442%09red/mtu:Rv1570%09red/mtu:Rv1568%09red/mtu:Rv0032%09red
Cysteine and methionine metabolism	KEGG PATHWAY	mtu00270	6	31	0.193548	0.00543558	0.0380939	887174|886741|886012|886953|886962|886016	http://www.genome.jp/kegg-bin/show_pathway?mtu00270/mtu:Rv1392%09red/mtu:Rv1294%09red/mtu:Rv0091%09red/mtu:Rv2334%09red/mtu:Rv2335%09red/mtu:Rv2291%09red
Glutathione metabolism	KEGG PATHWAY	mtu00480	4	13	0.307692	0.00586694	0.0380939	885867|887016|885817|888893	http://www.genome.jp/kegg-bin/show_pathway?mtu00480/mtu:Rv2394%09red/mtu:Rv0773c%09red/mtu:Rv0066c%09red/mtu:Rv1121%09red
Cyanoamino acid metabolism	KEGG PATHWAY	mtu00460	3	6	0.5	0.0060867	0.0380939	885867|886983|888893	http://www.genome.jp/kegg-bin/show_pathway?mtu00460/mtu:Rv0773c%09red/mtu:Rv2394%09red/mtu:Rv0070c%09red
Sulfur metabolism	KEGG PATHWAY	mtu00920	5	22	0.227273	0.00617738	0.0380939	886012|886979|887174|885299|886016	http://www.genome.jp/kegg-bin/show_pathway?mtu00920/mtu:Rv2334%09red/mtu:Rv1285%09red/mtu:Rv2400c%09red/mtu:Rv2291%09red/mtu:Rv2335%09red
Carbon metabolism	KEGG PATHWAY	mtu01200	12	114	0.105263	0.0101192	0.0576016	885716|886632|887016|885817|886012|887246|886016|885639|885727|886474|886983|888777	http://www.genome.jp/kegg-bin/show_pathway?mtu01200/mtu:Rv1832%09red/mtu:Rv2215%09red/mtu:Rv1915%09red/mtu:Rv1436%09red/mtu:Rv2419c%09red/mtu:Rv0070c%09red/mtu:Rv1121%09red/mtu:Rv0363c%09red/mtu:Rv2241%09red/mtu:Rv2334%09red/mtu:Rv2335%09red/mtu:Rv0066c%09red
Biosynthesis of siderophore group nonribosomal peptides	KEGG PATHWAY	mtu01053	3	9	0.333333	0.0144329	0.0762882	885823|885822|885850	http://www.genome.jp/kegg-bin/show_pathway?mtu01053/mtu:Rv2380c%09red/mtu:Rv2381c%09red/mtu:Rv2386c%09red
Nucleotide excision repair	KEGG PATHWAY	mtu03420	3	11	0.272727	0.0223572	0.110296	886077|885074|886672	http://www.genome.jp/kegg-bin/show_pathway?mtu03420/mtu:Rv1020%09red/mtu:Rv1420%09red/mtu:Rv1629%09red
Fructose and mannose metabolism	KEGG PATHWAY	mtu00051	3	14	0.214286	0.0378581	0.167906	888550|886529|886474	http://www.genome.jp/kegg-bin/show_pathway?mtu00051/mtu:Rv0363c%09red/mtu:Rv1511%09red/mtu:Rv0727c%09red
Geraniol degradation	KEGG PATHWAY	mtu00281	4	25	0.16	0.0385731	0.167906	885636|886312|886723|885240	http://www.genome.jp/kegg-bin/show_pathway?mtu00281/mtu:Rv0222%09red/mtu:Rv1935c%09red/mtu:Rv0456c%09red/mtu:Rv0873%09red
Pyrimidine metabolism	KEGG PATHWAY	mtu00240	5	41	0.121951	0.0530638	0.19906	885048|885074|887666|888164|885923	http://www.genome.jp/kegg-bin/show_pathway?mtu00240/mtu:Rv0570%09red/mtu:Rv1699%09red/mtu:Rv1981c%09red/mtu:Rv1629%09red/mtu:Rv0667%09red
Glycolysis / Gluconeogenesis	KEGG PATHWAY	mtu00010	5	41	0.121951	0.0530638	0.19906	886426|886632|887246|886474|885727	http://www.genome.jp/kegg-bin/show_pathway?mtu00010/mtu:Rv0363c%09red/mtu:Rv1436%09red/mtu:Rv2419c%09red/mtu:Rv2241%09red/mtu:Rv1530%09red
Two-component system	KEGG PATHWAY	mtu02020	6	55	0.109091	0.0537999	0.19906	887790|885041|885038|888238|885573|885446	http://www.genome.jp/kegg-bin/show_pathway?mtu02020/mtu:Rv0001%09red/mtu:Rv0981%09red/mtu:Rv1032c%09red/mtu:Rv1161%09red/mtu:Rv1623c%09red/mtu:Rv2222c%09red
Methane metabolism	KEGG PATHWAY	mtu00680	4	29	0.137931	0.0579353	0.204153	886061|886474|886983|885727	http://www.genome.jp/kegg-bin/show_pathway?mtu00680/mtu:Rv0363c%09red/mtu:Rv2419c%09red/mtu:Rv1173%09red/mtu:Rv0070c%09red
Arginine biosynthesis	KEGG PATHWAY	mtu00220	3	18	0.166667	0.065028	0.218654	888238|885359|888076	http://www.genome.jp/kegg-bin/show_pathway?mtu00220/mtu:Rv1850%09red/mtu:Rv2222c%09red/mtu:Rv1654%09red
Glycine, serine and threonine metabolism	KEGG PATHWAY	mtu00260	4	31	0.129032	0.0692421	0.218654	886962|885716|886983|885727	http://www.genome.jp/kegg-bin/show_pathway?mtu00260/mtu:Rv1832%09red/mtu:Rv2419c%09red/mtu:Rv0070c%09red/mtu:Rv1294%09red
Taurine and hypotaurine metabolism	KEGG PATHWAY	mtu00430	2	8	0.25	0.0709147	0.218654	885867|888893	http://www.genome.jp/kegg-bin/show_pathway?mtu00430/mtu:Rv0773c%09red/mtu:Rv2394%09red
Ribosome	KEGG PATHWAY	mtu03010	6	61	0.0983607	0.0778442	0.230419	888343|886955|888424|887801|888377|886920	http://www.genome.jp/kegg-bin/show_pathway?mtu03010/mtu:Rv1298%09red/mtu:Rv0708%09red/mtu:Rv2058c%09red/mtu:Rv0701%09red/mtu:Rv0718%09red/mtu:Rv0105c%09red
Caprolactam degradation	KEGG PATHWAY	mtu00930	3	23	0.130435	0.108276	0.277946	886312|886723|885240	http://www.genome.jp/kegg-bin/show_pathway?mtu00930/mtu:Rv0222%09red/mtu:Rv1935c%09red/mtu:Rv0456c%09red
Nitrogen metabolism	KEGG PATHWAY	mtu00910	3	23	0.130435	0.108276	0.277946	888238|885231|885573	http://www.genome.jp/kegg-bin/show_pathway?mtu00910/mtu:Rv1161%09red/mtu:Rv2222c%09red/mtu:Rv1737c%09red
Phenylalanine metabolism	KEGG PATHWAY	mtu00360	4	37	0.108108	0.109297	0.277946	886312|886723|885638|885240	http://www.genome.jp/kegg-bin/show_pathway?mtu00360/mtu:Rv1908c%09red/mtu:Rv0222%09red/mtu:Rv1935c%09red/mtu:Rv0456c%09red
Selenocompound metabolism	KEGG PATHWAY	mtu00450	2	11	0.181818	0.112681	0.277946	886565|886979	http://www.genome.jp/kegg-bin/show_pathway?mtu00450/mtu:Rv1285%09red/mtu:Rv1464%09red
Galactose metabolism	KEGG PATHWAY	mtu00052	2	11	0.181818	0.112681	0.277946	887228|887936	http://www.genome.jp/kegg-bin/show_pathway?mtu00052/mtu:Rv0501%09red/mtu:Rv0620%09red
Lysine degradation	KEGG PATHWAY	mtu00310	4	40	0.1	0.132475	0.311726	886312|885240|886723|888777	http://www.genome.jp/kegg-bin/show_pathway?mtu00310/mtu:Rv0222%09red/mtu:Rv2215%09red/mtu:Rv1935c%09red/mtu:Rv0456c%09red
Amino sugar and nucleotide sugar metabolism	KEGG PATHWAY	mtu00520	3	26	0.115385	0.138343	0.311726	886529|887228|887936	http://www.genome.jp/kegg-bin/show_pathway?mtu00520/mtu:Rv0501%09red/mtu:Rv0620%09red/mtu:Rv1511%09red
Glyoxylate and dicarboxylate metabolism	KEGG PATHWAY	mtu00630	4	41	0.097561	0.140619	0.311726	888238|885716|886983|885639	http://www.genome.jp/kegg-bin/show_pathway?mtu00630/mtu:Rv1832%09red/mtu:Rv2222c%09red/mtu:Rv1915%09red/mtu:Rv0070c%09red
One carbon pool by folate	KEGG PATHWAY	mtu00670	2	13	0.153846	0.143225	0.311726	886706|886983	http://www.genome.jp/kegg-bin/show_pathway?mtu00670/mtu:Rv1406%09red/mtu:Rv0070c%09red
Limonene and pinene degradation	KEGG PATHWAY	mtu00903	3	29	0.103448	0.170861	0.332522	886312|886723|885240	http://www.genome.jp/kegg-bin/show_pathway?mtu00903/mtu:Rv0222%09red/mtu:Rv1935c%09red/mtu:Rv0456c%09red
Aminobenzoate degradation	KEGG PATHWAY	mtu00627	3	29	0.103448	0.170861	0.332522	886312|886723|885240	http://www.genome.jp/kegg-bin/show_pathway?mtu00627/mtu:Rv0222%09red/mtu:Rv1935c%09red/mtu:Rv0456c%09red
Tryptophan metabolism	KEGG PATHWAY	mtu00380	4	45	0.0888889	0.175056	0.332522	886312|886723|885638|885240	http://www.genome.jp/kegg-bin/show_pathway?mtu00380/mtu:Rv1908c%09red/mtu:Rv0222%09red/mtu:Rv1935c%09red/mtu:Rv0456c%09red
Base excision repair	KEGG PATHWAY	mtu03410	2	15	0.133333	0.175248	0.332522	886916|885074	http://www.genome.jp/kegg-bin/show_pathway?mtu03410/mtu:Rv1629%09red/mtu:Rv1317c%09red
DNA replication	KEGG PATHWAY	mtu03030	2	15	0.133333	0.175248	0.332522	887009|885074	http://www.genome.jp/kegg-bin/show_pathway?mtu03030/mtu:Rv1629%09red/mtu:Rv0058%09red
Peptidoglycan biosynthesis	KEGG PATHWAY	mtu00550	2	16	0.125	0.191657	0.348821	887252|887949	http://www.genome.jp/kegg-bin/show_pathway?mtu00550/mtu:Rv2163c%09red/mtu:Rv2158c%09red
Oxidative phosphorylation	KEGG PATHWAY	mtu00190	4	47	0.0851064	0.193265	0.348821	886939|887400|885746|885446	http://www.genome.jp/kegg-bin/show_pathway?mtu00190/mtu:Rv1854c%09red/mtu:Rv2196%09red/mtu:Rv1623c%09red/mtu:Rv1306%09red
Pantothenate and CoA biosynthesis	KEGG PATHWAY	mtu00770	2	18	0.111111	0.225001	0.372838	885120|885165	http://www.genome.jp/kegg-bin/show_pathway?mtu00770/mtu:Rv1631%09red/mtu:Rv1092c%09red
Pentose phosphate pathway	KEGG PATHWAY	mtu00030	2	18	0.111111	0.225001	0.372838	886474|885817	http://www.genome.jp/kegg-bin/show_pathway?mtu00030/mtu:Rv0363c%09red/mtu:Rv1121%09red
Citrate cycle (TCA cycle)	KEGG PATHWAY	mtu00020	3	34	0.0882353	0.22908	0.372838	887016|887246|888777	http://www.genome.jp/kegg-bin/show_pathway?mtu00020/mtu:Rv2215%09red/mtu:Rv2241%09red/mtu:Rv0066c%09red
Naphthalene degradation	KEGG PATHWAY	mtu00626	1	5	0.2	0.240583	0.372838	886426	http://www.genome.jp/kegg-bin/show_pathway?mtu00626/mtu:Rv1530%09red
Fatty acid metabolism	KEGG PATHWAY	mtu01212	4	52	0.0769231	0.241091	0.372838	886312|886723|888769|885240	http://www.genome.jp/kegg-bin/show_pathway?mtu01212/mtu:Rv0222%09red/mtu:Rv1935c%09red/mtu:Rv0456c%09red/mtu:Rv2243%09red
Fatty acid degradation	KEGG PATHWAY	mtu00071	4	52	0.0769231	0.241091	0.372838	886426|886312|886723|885240	http://www.genome.jp/kegg-bin/show_pathway?mtu00071/mtu:Rv0222%09red/mtu:Rv1935c%09red/mtu:Rv0456c%09red/mtu:Rv1530%09red
Nicotinate and nicotinamide metabolism	KEGG PATHWAY	mtu00760	2	19	0.105263	0.241841	0.372838	886884|888260	http://www.genome.jp/kegg-bin/show_pathway?mtu00760/mtu:Rv1330c%09red/mtu:Rv2043c%09red
Propanoate metabolism	KEGG PATHWAY	mtu00640	4	55	0.0727273	0.270993	0.403304	886312|886723|885843|885240	http://www.genome.jp/kegg-bin/show_pathway?mtu00640/mtu:Rv0222%09red/mtu:Rv1130%09red/mtu:Rv1935c%09red/mtu:Rv0456c%09red
beta-Lactam resistance	KEGG PATHWAY	mtu01501	1	6	0.166667	0.274657	0.403304	887949	http://www.genome.jp/kegg-bin/show_pathway?mtu01501/mtu:Rv2163c%09red
beta-Alanine metabolism	KEGG PATHWAY	mtu00410	3	38	0.0789474	0.277953	0.403304	886312|886723|885240	http://www.genome.jp/kegg-bin/show_pathway?mtu00410/mtu:Rv0222%09red/mtu:Rv1935c%09red/mtu:Rv0456c%09red
Benzoate degradation	KEGG PATHWAY	mtu00362	3	40	0.075	0.302784	0.420991	886312|886723|885240	http://www.genome.jp/kegg-bin/show_pathway?mtu00362/mtu:Rv0222%09red/mtu:Rv1935c%09red/mtu:Rv0456c%09red
ABC transporters	KEGG PATHWAY	mtu02010	5	77	0.0649351	0.30554	0.420991	886804|885940|885948|885299|885938	http://www.genome.jp/kegg-bin/show_pathway?mtu02010/mtu:Rv1964%09red/mtu:Rv0173%09red/mtu:Rv2400c%09red/mtu:Rv1971%09red/mtu:Rv1969%09red
Monobactam biosynthesis	KEGG PATHWAY	mtu00261	1	7	0.142857	0.30721	0.420991	886979	http://www.genome.jp/kegg-bin/show_pathway?mtu00261/mtu:Rv1285%09red
Starch and sucrose metabolism	KEGG PATHWAY	mtu00500	2	24	0.0833333	0.32613	0.438793	888943|886353	http://www.genome.jp/kegg-bin/show_pathway?mtu00500/mtu:Rv2006%09red/mtu:Rv1564c%09red
Riboflavin metabolism	KEGG PATHWAY	mtu00740	1	8	0.125	0.338309	0.447051	886690	http://www.genome.jp/kegg-bin/show_pathway?mtu00740/mtu:Rv1412%09red
Alanine, aspartate and glutamate metabolism	KEGG PATHWAY	mtu00250	2	26	0.0769231	0.359301	0.458419	888238|885085	http://www.genome.jp/kegg-bin/show_pathway?mtu00250/mtu:Rv2222c%09red/mtu:Rv0808%09red
2-Oxocarboxylic acid metabolism	KEGG PATHWAY	mtu01210	2	26	0.0769231	0.359301	0.458419	887016|888076	http://www.genome.jp/kegg-bin/show_pathway?mtu01210/mtu:Rv1654%09red/mtu:Rv0066c%09red
Biosynthesis of unsaturated fatty acids	KEGG PATHWAY	mtu01040	1	10	0.1	0.396403	0.497183	885500	http://www.genome.jp/kegg-bin/show_pathway?mtu01040/mtu:Rv1618%09red
Quorum sensing	KEGG PATHWAY	mtu02024	2	29	0.0689655	0.407869	0.503039	886985|888309	http://www.genome.jp/kegg-bin/show_pathway?mtu02024/mtu:Rv1280c%09red/mtu:Rv2178c%09red
Tyrosine metabolism	KEGG PATHWAY	mtu00350	1	11	0.0909091	0.423518	0.513776	886426	http://www.genome.jp/kegg-bin/show_pathway?mtu00350/mtu:Rv1530%09red
RNA degradation	KEGG PATHWAY	mtu03018	1	12	0.0833333	0.449421	0.536406	886952	http://www.genome.jp/kegg-bin/show_pathway?mtu03018/mtu:Rv1297%09red
Chloroalkane and chloroalkene degradation	KEGG PATHWAY	mtu00625	1	13	0.0769231	0.474166	0.548255	886426	http://www.genome.jp/kegg-bin/show_pathway?mtu00625/mtu:Rv1530%09red
Degradation of aromatic compounds	KEGG PATHWAY	mtu01220	1	13	0.0769231	0.474166	0.548255	886426	http://www.genome.jp/kegg-bin/show_pathway?mtu01220/mtu:Rv1530%09red
Butanoate metabolism	KEGG PATHWAY	mtu00650	3	57	0.0526316	0.508543	0.578957	886312|886723|885240	http://www.genome.jp/kegg-bin/show_pathway?mtu00650/mtu:Rv0222%09red/mtu:Rv1935c%09red/mtu:Rv0456c%09red
Fatty acid biosynthesis	KEGG PATHWAY	mtu00061	1	15	0.0666667	0.520386	0.583463	888769	http://www.genome.jp/kegg-bin/show_pathway?mtu00061/mtu:Rv2243%09red
Valine, leucine and isoleucine degradation	KEGG PATHWAY	mtu00280	3	59	0.0508475	0.53088	0.586345	886312|886723|885240	http://www.genome.jp/kegg-bin/show_pathway?mtu00280/mtu:Rv0222%09red/mtu:Rv1935c%09red/mtu:Rv0456c%09red
Mismatch repair	KEGG PATHWAY	mtu03430	1	16	0.0625	0.541957	0.589777	886005	http://www.genome.jp/kegg-bin/show_pathway?mtu03430/mtu:Rv1107c%09red
Sulfur relay system	KEGG PATHWAY	mtu04122	1	18	0.0555556	0.582247	0.624439	887174	http://www.genome.jp/kegg-bin/show_pathway?mtu04122/mtu:Rv2291%09red
Phenylalanine, tyrosine and tryptophan biosynthesis	KEGG PATHWAY	mtu00400	1	19	0.0526316	0.601049	0.635395	888309	http://www.genome.jp/kegg-bin/show_pathway?mtu00400/mtu:Rv2178c%09red
Arginine and proline metabolism	KEGG PATHWAY	mtu00330	1	20	0.05	0.61901	0.645165	885611	http://www.genome.jp/kegg-bin/show_pathway?mtu00330/mtu:Rv0840c%09red
Homologous recombination	KEGG PATHWAY	mtu03440	1	22	0.0454545	0.652553	0.670679	885074	http://www.genome.jp/kegg-bin/show_pathway?mtu03440/mtu:Rv1629%09red
Pyruvate metabolism	KEGG PATHWAY	mtu00620	2	50	0.04	0.684715	0.694095	887246|885754	http://www.genome.jp/kegg-bin/show_pathway?mtu00620/mtu:Rv1872c%09red/mtu:Rv2241%09red
Aminoacyl-tRNA biosynthesis	KEGG PATHWAY	mtu00970	1	69	0.0144928	0.960681	0.960681	886706	http://www.genome.jp/kegg-bin/show_pathway?mtu00970/mtu:Rv1406%09red
