# Supplementary material for: The profile of genome-wide DNA methylation, transcriptome, and proteome in streptomycin-resistant Mycobacterium tuberculosis
Source: PLoS One. 2024 Jan 29;19(1):e0297477. doi: 10.1371/journal.pone.0297477 (PMC10824437; doi:10.1371/journal.pone.0297477)
Supplement: S3 Table — (XLS) [file pone.0297477.s003.xls]

## Sheet: S3 Table 
S3 Table Differentially expressed genes between streptomycin resistance group and normal group.
id	baseMean	baseMeanA	baseMeanB	foldChange	log2FoldChange	pval	padj	FLAG
Rvnr01	14755	28846.1	663.963	0.0230175	-5.44113	4.2745e-28	4.60028e-26	Down
Rvnr02	32911.5	60631.2	5191.82	0.0856295	-3.54575	2.88061e-79	3.82352e-76	Down
Rv1805c	5490.39	9933.88	1046.9	0.105386	-3.24624	1.37192e-21	8.67143e-20	Down
Rv0244c	56812.5	102599	11025.8	0.107465	-3.21806	2.21229e-100	4.40467e-97	Down
Rv0115a	791.662	1420.95	162.377	0.114274	-3.12943	4.39533e-17	1.40017e-15	Down
Rv1806	799.19	1433.99	164.395	0.114642	-3.12479	4.14564e-78	4.12698e-75	Down
Rv0572c	4230.89	7518.8	942.97	0.125415	-2.99522	4.43457e-34	8.4088e-32	Down
Rv1535	22795.4	40292.8	5297.97	0.131487	-2.92701	1.14661e-38	3.26129e-36	Down
Rv3250c	56.0146	98.802	13.2271	0.133874	-2.90105	1.51851e-21	9.44799e-20	Down
Rv2428	957.967	1651.15	264.785	0.160364	-2.64058	4.07264e-61	3.24345e-58	Down
Rv2626c	40874.3	69794	11954.6	0.171284	-2.54554	1.70179e-11	2.4642e-10	Down
Rv0979A	25.5986	43.5988	7.59839	0.17428	-2.52052	5.09265e-10	5.68037e-09	Down
Rv1886c	4759.79	7937.42	1582.17	0.199331	-2.32676	3.99907e-55	2.65405e-52	Down
Rv0885	5400.03	8938.63	1861.44	0.208246	-2.26364	1.64875e-52	9.37904e-50	Down
Rv0467	8709.4	14331.1	3087.7	0.215454	-2.21455	1.24823e-51	6.21309e-49	Down
Rv3136	5791.35	9516.1	2066.6	0.217169	-2.20311	3.07566e-50	1.36081e-47	Down
Rv0814c	898.613	1471.44	325.784	0.221404	-2.17525	2.27719e-43	8.24342e-41	Down
Rv3249c	2726.4	4452.4	1000.4	0.224688	-2.154	1.83384e-40	6.0853e-38	Down
Rv0793	206.528	336.348	76.7084	0.228063	-2.1325	5.12912e-08	3.98909e-07	Down
Rv2450c	291.58	472.487	110.674	0.234236	-2.09396	2.36422e-10	2.83564e-09	Down
Rv3252c	9336.55	15126.7	3546.43	0.234449	-2.09265	1.70541e-39	5.2238e-37	Down
Rv3746c	676.443	1087.98	264.911	0.243489	-2.03807	1.9446e-28	2.15095e-26	Down
Rv1375	9156.21	14700.9	3611.55	0.245669	-2.02521	4.70107e-44	1.87196e-41	Down
Rv3136A	483.248	774.307	192.19	0.248209	-2.01037	2.19276e-33	3.79634e-31	Down
Rv2251	753.086	1198.58	307.594	0.256632	-1.96223	1.86997e-21	1.14557e-19	Down
Rv0251c	2897.46	4597.45	1197.47	0.260463	-1.94085	1.53476e-30	2.03714e-28	Down
Rv3196A	54.4552	86.3713	22.5391	0.260956	-1.93812	7.72817e-09	6.96235e-08	Down
Rv3891c	765.309	1213.63	316.986	0.261188	-1.93684	1.21373e-12	2.06542e-11	Down
Rv3019c	35.5745	56.4133	14.7357	0.26121	-1.93672	1.40783e-08	1.20818e-07	Down
Rv1592c	5833.93	9248.02	2419.85	0.261661	-1.93423	5.02635e-33	8.00597e-31	Down
Rv0644c	1053.22	1669.05	437.385	0.262055	-1.93206	4.08331e-36	8.55775e-34	Down
Rv3076	90.5821	143.407	37.757	0.263286	-1.9253	1.39589e-05	6.74567e-05	Down
Rv2633c	1254.01	1983.18	524.845	0.264648	-1.91786	3.81895e-36	8.44837e-34	Down
Rv0062	979.217	1545.1	413.331	0.267511	-1.90233	6.90415e-35	1.37462e-32	Down
Rvns01	383264	604579	161949	0.267871	-1.90039	0.000197608	0.000728589	Down
Rv2031c	147613	232813	62413.5	0.268084	-1.89924	1.56093e-07	1.12602e-06	Down
Rv1284	407.043	638.296	175.791	0.275407	-1.86036	8.37816e-15	1.88485e-13	Down
Rv0569	8529.5	13373.7	3685.32	0.275565	-1.85953	2.96336e-05	0.000134	Down
Rv0223c	1175.45	1835.87	515.038	0.280542	-1.83371	2.90121e-33	4.81358e-31	Down
Rv3515c	1301.92	2017.04	586.791	0.290917	-1.78132	6.38514e-32	9.08058e-30	Down
Rv2250c	58.6224	90.7322	26.5126	0.292207	-1.77494	2.2541e-07	1.57471e-06	Down
Rv1951c	46.486	71.8787	21.0933	0.293456	-1.76878	3.474e-07	2.32887e-06	Down
Rv1498A	269.135	416.085	122.185	0.293655	-1.76781	9.2257e-10	9.84899e-09	Down
Rv0308	802.062	1238.16	365.963	0.29557	-1.75843	3.23087e-29	3.67581e-27	Down
Rv1839c	56.1804	86.5343	25.8264	0.298453	-1.74443	4.53005e-10	5.09566e-09	Down
Rv3620c	177.369	273.048	81.6906	0.29918	-1.74091	5.9711e-19	2.55666e-17	Down
Rv1239c	551.007	847.28	254.734	0.300649	-1.73385	1.29015e-26	1.22319e-24	Down
Rv1198	2974.79	4571.78	1377.8	0.301371	-1.73039	3.59448e-10	4.1968e-09	Down
Rv1270c	665.609	1021.93	309.286	0.302648	-1.72429	2.1462e-27	2.13654e-25	Down
Rv2005c	27993.6	42877.1	13110.2	0.305762	-1.70952	3.73881e-11	5.09861e-10	Down
Rv2668	230.629	353.052	108.206	0.306486	-1.70611	2.15619e-20	1.21422e-18	Down
Rv1960c	27.4277	41.9691	12.8863	0.307042	-1.70349	4.12974e-05	0.000178489	Down
Rv1860	827.283	1265.34	389.231	0.307611	-1.70082	7.16131e-28	7.5043e-26	Down
Rv1799	92.6194	141.565	43.6736	0.308505	-1.69664	3.96015e-10	4.53142e-09	Down
Rv3573c	547.46	836.469	258.452	0.30898	-1.69442	8.51119e-26	7.70263e-24	Down
Rv1998c	2315.43	3536.01	1094.86	0.30963	-1.69138	6.74108e-30	8.38843e-28	Down
Rv3385c	199.379	304.411	94.3481	0.309937	-1.68995	8.91624e-05	0.000355045	Down
Rv2412	748.756	1141.38	356.132	0.312018	-1.6803	1.76065e-16	4.86868e-15	Down
Rv2086	141.994	216.386	67.6025	0.312416	-1.67846	7.21316e-16	1.84449e-14	Down
Rv1856c	2313.01	3523.94	1102.08	0.312741	-1.67696	8.78396e-30	1.05993e-27	Down
Rv3890c	881.863	1343.38	420.35	0.312905	-1.6762	6.82872e-17	2.09169e-15	Down
Rv2032	18399	27995.2	8802.83	0.314441	-1.66914	5.01341e-11	6.65447e-10	Down
Rv2007c	24751.8	37654.3	11849.3	0.314685	-1.66802	5.54891e-31	7.61923e-29	Down
Rv2607	95.5865	145.199	45.9735	0.316623	-1.65916	6.02523e-13	1.08074e-11	Down
Rv0474	2600.99	3947.19	1254.78	0.317893	-1.65339	1.77677e-07	1.27022e-06	Down
Rv2012	420.295	637.434	203.156	0.318709	-1.64969	1.8829e-14	4.00947e-13	Down
Rv2252	282.241	427.899	136.584	0.319196	-1.64749	2.16499e-20	1.21422e-18	Down
Rv2622	215.222	326.195	104.25	0.319593	-1.64569	1.09159e-07	8.07942e-07	Down
Rv3503c	243.109	368.252	117.966	0.320339	-1.64233	3.03846e-11	4.20109e-10	Down
Rv0231	682.746	1033.86	331.636	0.320776	-1.64036	3.96777e-25	3.36163e-23	Down
Rv3524	1292.71	1957.46	627.955	0.320802	-1.64025	1.46807e-05	7.0517e-05	Down
Rv3168	416.4	630.074	202.726	0.32175	-1.63599	9.87253e-10	1.04833e-08	Down
Rv1733c	11229.6	16949.5	5509.62	0.325061	-1.62122	1.27878e-08	1.10458e-07	Down
Rv2563	384.822	580.17	189.474	0.326583	-1.61448	2.20329e-20	1.21854e-18	Down
Rv3208A	136.562	205.849	67.2749	0.326818	-1.61344	1.01883e-14	2.25387e-13	Down
Rv0652	1271.76	1914.69	628.824	0.32842	-1.60639	3.44638e-26	3.19151e-24	Down
Rv0654	4107.77	6183.34	2032.2	0.328658	-1.60534	3.22127e-19	1.47438e-17	Down
Rv1197	2745.48	4130.47	1360.48	0.329377	-1.60219	8.70219e-13	1.52653e-11	Down
Rv2243	2844.32	4271.05	1417.58	0.331905	-1.59116	2.05598e-12	3.35529e-11	Down
Rv0953c	154.734	232.159	77.3097	0.333003	-1.58639	1.4936e-08	1.27904e-07	Down
Rv3846	1855.7	2776.98	934.431	0.336492	-1.57135	1.28196e-17	4.46762e-16	Down
Rv0493c	176.234	263.316	89.151	0.33857	-1.56247	9.81709e-12	1.46411e-10	Down
Rv0566c	231.489	345.743	117.236	0.339084	-1.56029	3.10589e-17	1.0055e-15	Down
Rv1013	8224.38	12270.5	4178.25	0.340511	-1.55423	2.38505e-27	2.31641e-25	Down
Rv3628	230.034	342.67	117.397	0.342595	-1.54543	5.41294e-17	1.68393e-15	Down
Rv2960c	67.7541	100.722	34.7868	0.345376	-1.53376	5.25748e-05	0.000221303	Down
Rv0986	387.476	574.366	200.586	0.349231	-1.51775	9.94381e-10	1.05309e-08	Down
Rv0726c	807.266	1196.62	417.913	0.349245	-1.51769	1.55532e-22	1.08654e-20	Down
Rv1471	844.956	1248.53	441.387	0.353526	-1.50011	4.74858e-12	7.38627e-11	Down
Rv2625c	27465.2	40517.2	14413.3	0.355732	-1.49114	2.04253e-13	3.8365e-12	Down
Rv2628	14840.3	21890.7	7790.03	0.355861	-1.49061	8.98242e-05	0.000356966	Down
Rv0379	125.564	185.053	66.0746	0.357057	-1.48577	1.21353e-12	2.06542e-11	Down
Rv3574	3374.33	4960.29	1788.36	0.360536	-1.47179	6.63179e-20	3.30097e-18	Down
Rv2724c	3328.61	4892.93	1764.28	0.360577	-1.47162	4.89403e-24	3.8976e-22	Down
Rv3597c	2433.06	3571.05	1295.07	0.362658	-1.46332	1.2852e-06	7.87332e-06	Down
Rv0068	230.771	338.665	122.877	0.362829	-1.46264	1.51536e-15	3.70195e-14	Down
Rv2244	11015.4	16145	5885.75	0.364556	-1.45579	5.06966e-14	1.04059e-12	Down
Rv1556	109.194	159.76	58.6286	0.36698	-1.44623	4.74524e-11	6.34078e-10	Down
Rv2913c	12120.8	17729.4	6512.09	0.367304	-1.44495	1.77604e-10	2.20318e-09	Down
Rv1269c	266.507	389.484	143.531	0.368517	-1.4402	3.42407e-07	2.29926e-06	Down
Rv2623	70302.2	102680	37924.5	0.369347	-1.43695	2.36767e-11	3.35518e-10	Down
Rv0466	1297.77	1894.39	701.156	0.370123	-1.43392	1.17262e-21	7.65474e-20	Down
Rv0276	4138.82	6034.97	2242.66	0.37161	-1.42814	4.26967e-23	3.14848e-21	Down
Rv2699c	351.94	513.163	190.717	0.371649	-1.42799	2.53831e-11	3.58424e-10	Down
Rv1467c	1142.99	1666.14	619.845	0.372025	-1.42653	2.47869e-21	1.49548e-19	Down
Rv0055	166.131	242.167	90.0957	0.37204	-1.42647	9.81471e-09	8.65032e-08	Down
Rv0452	262.424	381.89	142.957	0.37434	-1.41758	1.97663e-11	2.83128e-10	Down
Rv2121c	171.333	249.216	93.4501	0.374976	-1.41513	1.95306e-13	3.70337e-12	Down
Rv0331	773.637	1125.1	422.178	0.375237	-1.41413	9.74721e-20	4.73334e-18	Down
Rv2975a	183.622	265.979	101.265	0.380725	-1.39318	1.40346e-11	2.06221e-10	Down
Rv0767c	735.288	1064.28	406.297	0.381758	-1.38927	4.33305e-19	1.89606e-17	Down
Rv3601c	420.25	608.186	232.314	0.381978	-1.38844	3.59197e-17	1.15349e-15	Down
Rv1670	116.991	169.309	64.6728	0.38198	-1.38843	9.59545e-11	1.22859e-09	Down
Rv3137	702.405	1015.76	389.051	0.383015	-1.38453	8.50701e-19	3.52864e-17	Down
Rv3914	726.438	1049.13	403.746	0.384839	-1.37767	1.42061e-11	2.07974e-10	Down
Rv2078	33.961	49.0432	18.8787	0.384939	-1.3773	3.79415e-05	0.000166208	Down
Rv2777c	1153.27	1664.93	641.608	0.385365	-1.3757	6.94638e-20	3.41488e-18	Down
Rv3169	829.822	1197.35	462.298	0.386102	-1.37295	3.67358e-12	5.82797e-11	Down
Rv2638	428.379	617.545	239.214	0.387362	-1.36824	1.48732e-16	4.26081e-15	Down
Rv0468	1523.1	2194.01	852.201	0.388422	-1.3643	3.80666e-20	2.02108e-18	Down
Rv0077c	187.795	270.493	105.096	0.388536	-1.36388	4.47756e-10	5.05089e-09	Down
Rv1015c	660.352	949.158	371.547	0.391449	-1.3531	5.734e-18	2.17455e-16	Down
Rv2187	2707.32	3889.36	1525.28	0.392167	-1.35046	2.72839e-20	1.46817e-18	Down
Rv0384c	11247.8	16147.5	6348.06	0.39313	-1.34692	1.63463e-14	3.51843e-13	Down
Rv1078	2279.82	3271.53	1288.1	0.393731	-1.34472	4.84998e-20	2.44464e-18	Down
Rv2518c	2349.78	3371.55	1328.01	0.393887	-1.34414	1.94936e-12	3.19438e-11	Down
Rv3546	1903.92	2731.42	1076.43	0.39409	-1.3434	4.29912e-20	2.22326e-18	Down
Rv0574c	1730.94	2481.14	980.738	0.395278	-1.33906	1.96104e-17	6.65762e-16	Down
Rv3118	42.5871	60.995	24.1792	0.396412	-1.33493	1.10492e-05	5.49286e-05	Down
Rv1762c	153.933	219.81	88.0557	0.400599	-1.31977	3.97069e-11	5.39635e-10	Down
Rv2557	5135.87	7330.42	2941.32	0.401249	-1.31743	7.22604e-16	1.84449e-14	Down
Rv3516	547.436	781.189	313.682	0.401544	-1.31637	1.5697e-16	4.433e-15	Down
Rv1267c	202.434	288.596	116.273	0.402891	-1.31154	2.12897e-12	3.46022e-11	Down
Rv3832c	94.8047	135.153	54.4567	0.402927	-1.31141	8.5665e-09	7.68284e-08	Down
Rv1978	249.972	356.356	143.589	0.402936	-1.31138	1.975e-13	3.72722e-12	Down
Rv3418c	22033.3	31384.7	12682	0.404082	-1.30728	1.14765e-13	2.26234e-12	Down
Rv1460	788.34	1122.92	453.762	0.404093	-1.30724	3.19058e-12	5.09954e-11	Down
Rv2302	473.168	673.643	272.693	0.404804	-1.3047	1.25528e-15	3.12407e-14	Down
Rv0815c	627.311	892.779	361.843	0.4053	-1.30294	1.58228e-16	4.43707e-15	Down
Rv2035	292.65	416.378	168.921	0.405692	-1.30154	3.01705e-07	2.05717e-06	Down
Rv3532	235.013	334.211	135.816	0.406377	-1.29911	1.38708e-10	1.73145e-09	Down
Rv3528c	817.291	1162.25	472.334	0.406397	-1.29904	2.84682e-17	9.29182e-16	Down
Rv2619c	78.6506	111.819	45.4821	0.406747	-1.2978	1.10821e-07	8.18721e-07	Down
Rv2376c	2394.54	3403.02	1386.06	0.407303	-1.29583	4.52089e-09	4.22587e-08	Down
Rv3334	1110.05	1577.02	643.085	0.407785	-1.29412	2.05144e-17	6.86456e-16	Down
Rv0008c	210.133	298.351	121.915	0.408628	-1.29114	5.3597e-12	8.20859e-11	Down
Rv2876	246.806	350.412	143.2	0.408662	-1.29102	3.89728e-13	7.18471e-12	Down
Rv0991c	4489.72	6370.9	2608.54	0.409445	-1.28826	6.36413e-19	2.66757e-17	Down
Rv0327c	164.273	233.05	95.4962	0.409766	-1.28713	7.7131e-08	5.828e-07	Down
Rv3117	42.3337	60.0478	24.6196	0.41	-1.2863	2.03651e-05	9.49576e-05	Down
Rv1990c	520.491	738.273	302.709	0.410023	-1.28622	1.84195e-15	4.44525e-14	Down
Rv0440	109647	155504	63790	0.410216	-1.28554	6.0895e-19	2.57962e-17	Down
Rv2526	43.2646	61.3362	25.193	0.410736	-1.28372	1.67465e-05	7.93863e-05	Down
Rv0116c	1495.35	2119.17	871.528	0.411259	-1.28188	7.14104e-18	2.63293e-16	Down
Rv0430	293.566	415.988	171.144	0.411416	-1.28133	1.32943e-13	2.56979e-12	Down
Rv1954c	2754.49	3894.34	1614.65	0.414614	-1.27016	1.81851e-10	2.24885e-09	Down
Rv3633	6468.56	9143.3	3793.82	0.414929	-1.26907	5.95992e-10	6.57407e-09	Down
Rv3354	92.5414	130.796	54.2863	0.415045	-1.26866	2.63039e-08	2.1641e-07	Down
Rv1636	926.755	1308.2	545.315	0.416845	-1.26242	7.22048e-17	2.1618e-15	Down
Rv1793	2849.35	4019.37	1679.33	0.417809	-1.25909	3.55756e-18	1.37536e-16	Down
Rv1152	172.372	243.05	101.694	0.418409	-1.25701	5.91363e-11	7.74607e-10	Down
Rv1259	143.176	201.751	84.6005	0.419332	-1.25384	9.15099e-09	8.17024e-08	Down
Rv2560	226.945	319.641	134.25	0.420002	-1.25153	5.48698e-12	8.34671e-11	Down
Rv0854	154.818	218.045	91.5909	0.420054	-1.25135	4.24851e-10	4.83359e-09	Down
Rv3090	84.6786	119.219	50.1382	0.420555	-1.24963	1.34839e-07	9.85194e-07	Down
Rv1049	58.9998	83.0439	34.9558	0.420931	-1.24834	2.32484e-06	1.36743e-05	Down
Rv2442c	1165.29	1638.07	692.517	0.422765	-1.24207	1.04618e-16	3.06316e-15	Down
Rv2912c	1450.32	2037.84	862.802	0.423391	-1.23994	0.000124795	0.000479471	Down
Rv2429	591.917	830.499	353.334	0.425448	-1.23295	7.89329e-15	1.80638e-13	Down
Rv0925c	515.762	723.093	308.432	0.426545	-1.22923	1.46208e-14	3.18142e-13	Down
Rv1885c	297.075	416.262	177.887	0.427343	-1.22653	1.5506e-12	2.58347e-11	Down
Rv1218c	706.634	990.075	423.194	0.427436	-1.22622	1.88389e-10	2.31532e-09	Down
Rv3875	9830.84	13767.8	5893.86	0.42809	-1.22401	6.41342e-18	2.40927e-16	Down
Rv1196	8392.74	11752.5	5033	0.42825	-1.22348	5.40057e-05	0.000226131	Down
Rv0350	48410.9	67694.2	29127.6	0.430282	-1.21665	1.28875e-17	4.46762e-16	Down
Rv2271	167.418	233.962	100.874	0.431154	-1.21372	5.76818e-05	0.000239509	Down
Rv1673c	78.9223	110.17	47.6748	0.432739	-1.20843	5.51724e-07	3.5723e-06	Down
Rv0196	72.1655	100.643	43.6879	0.434087	-1.20394	2.40791e-06	1.40798e-05	Down
Rv2971	875.964	1220.41	531.518	0.435524	-1.19918	4.50352e-15	1.04871e-13	Down
Rv1240	1262.11	1758.06	766.157	0.435796	-1.19828	8.3213e-16	2.11054e-14	Down
Rv0333	123.905	172.49	75.32	0.436662	-1.19541	6.48299e-07	4.16375e-06	Down
Rv2441c	1139.41	1584.61	694.209	0.438095	-1.19068	1.03263e-13	2.05597e-12	Down
Rv3913	1177.72	1636.59	718.855	0.43924	-1.18692	1.79325e-15	4.35411e-14	Down
Rv0500A	1376.69	1910.88	842.506	0.440899	-1.18148	8.62408e-07	5.45963e-06	Down
Rv2301	651.236	903.632	398.839	0.441373	-1.17993	4.49702e-14	9.37546e-13	Down
Rv2564	389.906	540.489	239.323	0.44279	-1.17531	8.88344e-13	1.55149e-11	Down
Rv3545c	3632.86	5034.01	2231.71	0.443326	-1.17356	5.45386e-16	1.43463e-14	Down
Rv2220	6256.59	8669.56	3843.61	0.443346	-1.1735	1.70918e-16	4.75942e-15	Down
RVnc0036a	1.03847e+06	1.43501e+06	641941	0.447344	-1.16054	5.3482e-06	2.90143e-05	Down
Rv1854c	4082.85	5638.21	2527.48	0.448276	-1.15754	4.26781e-09	4.00811e-08	Down
Rv1050	39.5005	54.547	24.4541	0.448313	-1.15742	0.000225531	0.0008209	Down
Rv3526	4045.62	5586.62	2504.62	0.448324	-1.15738	9.16356e-16	2.30945e-14	Down
Rv3893c	172.136	237.603	106.669	0.448939	-1.15541	3.9938e-08	3.15542e-07	Down
Rv0203	347.759	479.913	215.605	0.44926	-1.15438	5.28648e-12	8.12771e-11	Down
Rv2706c	2097.79	2894.45	1301.13	0.449526	-1.15352	1.80371e-11	2.59291e-10	Down
Rv3615c	13170.4	18166.2	8174.59	0.449989	-1.15204	1.45328e-12	2.4315e-11	Down
Rv3202a	132.21	182.359	82.062	0.450004	-1.15199	1.4982e-08	1.28022e-07	Down
Rv0230c	300.895	414.874	186.915	0.450536	-1.15029	6.05448e-05	0.000249317	Down
Rv2659c	470.748	648.805	292.691	0.451123	-1.14841	5.07838e-11	6.71831e-10	Down
Rv3223c	2162.95	2980.6	1345.3	0.451352	-1.14768	4.91238e-15	1.13727e-13	Down
Rv3747	314.751	433.337	196.165	0.452685	-1.14342	2.96753e-11	4.14622e-10	Down
Rv2000	167.757	230.9	104.613	0.453067	-1.1422	3.16845e-09	3.03288e-08	Down
Rv2481c	179.606	246.964	112.248	0.454512	-1.13761	1.38204e-06	8.42767e-06	Down
Rv1351	195.111	268.259	121.963	0.454648	-1.13718	1.5801e-09	1.61117e-08	Down
Rv0296c	416.318	571.981	260.655	0.455706	-1.13383	5.49181e-12	8.34671e-11	Down
Rv1652	265.272	364.274	166.269	0.45644	-1.1315	4.33991e-06	2.4069e-05	Down
Rv1944c	70.6762	97.0319	44.3205	0.456762	-1.13049	4.10865e-06	2.2914e-05	Down
Rv3082c	125.915	172.773	79.0563	0.457572	-1.12793	8.39548e-05	0.000335651	Down
Rv1461	7477.83	10260.4	4695.27	0.457612	-1.1278	2.22806e-15	5.31266e-14	Down
Rv1792	2015.85	2764.62	1267.09	0.458323	-1.12556	3.57656e-07	2.38557e-06	Down
Rv3718c	109.121	149.598	68.6452	0.458865	-1.12386	1.41945e-07	1.02955e-06	Down
Rv2140c	422.924	579.551	266.297	0.459488	-1.1219	1.515e-08	1.28951e-07	Down
Rv1738	36406.9	49827.8	22985.9	0.461308	-1.1162	4.22016e-12	6.61602e-11	Down
Rv1014c	124.825	170.539	79.111	0.463887	-1.10815	1.95972e-07	1.39102e-06	Down
Rv1912c	437.411	597.484	277.338	0.464176	-1.10726	4.74313e-11	6.34078e-10	Down
Rv1169c	1482.77	2025.1	940.439	0.464392	-1.10659	9.53044e-14	1.90705e-12	Down
Rv0156	85.06	115.989	54.1308	0.466689	-1.09947	1.91635e-06	1.14235e-05	Down
Rv3788	191.04	260.3	121.78	0.467844	-1.0959	4.73165e-09	4.40221e-08	Down
Rv0859	12206	16620.5	7791.49	0.468788	-1.09299	1.41492e-14	3.11283e-13	Down
Rv2225	2577	3508.83	1645.17	0.468864	-1.09276	4.5842e-14	9.50744e-13	Down
Rv3898c	394.631	537.222	252.04	0.469154	-1.09187	4.55564e-11	6.12857e-10	Down
Rv2624c	9377.58	12763.8	5991.34	0.469399	-1.09111	2.77894e-14	5.85489e-13	Down
Rv3632	170.1	231.49	108.71	0.469611	-1.09046	8.29902e-07	5.26221e-06	Down
Rv1893	70.2011	95.5302	44.872	0.469716	-1.09014	1.16429e-05	5.7521e-05	Down
Rv2865	168.933	229.757	108.109	0.470538	-1.08762	6.57382e-05	0.000269033	Down
Rv2776c	290.719	394.819	186.618	0.472668	-1.0811	1.20499e-05	5.92378e-05	Down
Rv1749c	370.183	502.596	237.771	0.473086	-1.07982	0.000243539	0.000880011	Down
Rv2843	182.414	247.447	117.381	0.474366	-1.07593	1.87308e-08	1.57355e-07	Down
Rv2294	259.944	352.543	167.346	0.474683	-1.07497	1.10656e-09	1.15651e-08	Down
Rv1039c	125.847	170.576	81.1177	0.475551	-1.07233	3.15819e-07	2.13513e-06	Down
Rv2667	49.0194	66.4259	31.6129	0.475912	-1.07123	0.000146119	0.000554139	Down
Rv0573c	564.491	764.751	364.231	0.476274	-1.07014	1.403e-11	2.06221e-10	Down
Rv1791	1678.48	2273.89	1083.07	0.476308	-1.07003	4.59924e-13	8.36263e-12	Down
Rv1468c	1058.57	1433.13	684.01	0.477283	-1.06708	8.9987e-13	1.56475e-11	Down
Rv1834	231.303	313.064	149.541	0.47767	-1.06591	3.67639e-09	3.51064e-08	Down
Rv0160c	86.2953	116.791	55.7995	0.477772	-1.06561	0.000164078	0.000616959	Down
Rv0163	109.364	147.84	70.8886	0.479495	-1.06041	9.10825e-07	5.70268e-06	Down
Rv3854c	43564.1	58874	28254.3	0.479911	-1.05916	4.44363e-09	4.16342e-08	Down
Rv1470	78.4936	106.068	50.9191	0.480061	-1.05871	1.0612e-05	5.30866e-05	Down
Rv0934	1602.95	2165.84	1040.05	0.480208	-1.05827	7.57843e-07	4.82837e-06	Down
Rv2346c	5241.01	7071.45	3410.58	0.482303	-1.05199	5.95593e-08	4.56087e-07	Down
Rvnt04	76.1362	102.718	49.5548	0.482437	-1.05159	1.15029e-05	5.69709e-05	Down
Rv2034	448.473	604.148	292.798	0.484646	-1.045	1.96228e-10	2.39687e-09	Down
Rv1217c	924.594	1244.8	604.391	0.485534	-1.04236	3.96624e-05	0.000172986	Down
Rv2558	4241.64	5702.84	2780.44	0.487554	-1.03637	3.0373e-09	2.92846e-08	Down
Rv1786	80.0124	107.547	52.4775	0.487949	-1.0352	0.000106314	0.000416329	Down
Rv1135c	259.554	348.827	170.28	0.48815	-1.0346	1.52671e-08	1.29624e-07	Down
Rv1895	656.981	882.903	431.059	0.488229	-1.03437	8.06112e-11	1.03881e-09	Down
Rv3874	10732.6	14420	7045.12	0.488567	-1.03337	3.57628e-13	6.62361e-12	Down
Rv2700	711.157	955.072	467.241	0.489221	-1.03144	3.39826e-11	4.65013e-10	Down
Rv1926c	1895.47	2544.16	1246.78	0.490058	-1.02898	1.22779e-09	1.27319e-08	Down
Rv0457c	386.946	519.164	254.729	0.490653	-1.02723	5.84916e-10	6.46982e-09	Down
Rv2169c	1510.3	2025.35	995.236	0.491388	-1.02506	2.93355e-12	4.71024e-11	Down
Rv3337	636.873	853.351	420.396	0.492641	-1.02139	6.65066e-11	8.62635e-10	Down
Rv1071c	414.361	554.976	273.747	0.493259	-1.01958	5.22036e-10	5.80656e-09	Down
Rv3705A	173.866	232.517	115.214	0.495509	-1.01302	4.95901e-06	2.70134e-05	Down
Rv0769	619.395	828.234	410.556	0.4957	-1.01246	3.60449e-10	4.1968e-09	Down
Rv2908c	88.2705	117.981	58.5599	0.49635	-1.01057	1.14004e-05	5.65333e-05	Down
Rv3390	410.702	548.643	272.76	0.497155	-1.00823	7.58578e-10	8.2083e-09	Down
Rv0108c	3220.52	4302.1	2138.94	0.497185	-1.00814	2.88003e-05	0.00013047	Down
Rv0130	92.7367	123.808	61.6657	0.498076	-1.00556	7.73595e-06	4.01101e-05	Down
Rv3346c	69.7613	93.1331	46.3895	0.498099	-1.0055	5.46613e-05	0.000228636	Down
Rv0687	533.434	711.349	355.519	0.499781	-1.00063	3.62707e-10	4.21079e-09	Down
Rv1606	178.67	119.062	238.278	2.0013	1.00093	2.50162e-05	0.000114499	UP
Rv3664c	55.7425	37.0929	74.3921	2.00556	1.00401	0.000231043	0.000838665	UP
Rv2425c	493.681	328.191	659.17	2.00849	1.00611	3.04688e-10	3.58955e-09	UP
Rv2417c	380.198	252.632	507.764	2.00989	1.00712	2.87508e-09	2.78554e-08	UP
Rv0936	412.779	274.263	551.295	2.0101	1.00727	1.00117e-09	1.05747e-08	UP
Rv2685	379.759	252.149	507.369	2.01218	1.00876	2.36783e-09	2.35717e-08	UP
Rv3836	176.042	116.829	235.254	2.01367	1.00982	1.65013e-07	1.18821e-06	UP
Rv0006	8171.95	5422.64	10921.3	2.01401	1.01007	1.18986e-12	2.04224e-11	UP
Rv2084	433.905	287.881	579.928	2.01447	1.0104	3.51821e-10	4.12044e-09	UP
Rv3284	558.008	370.078	745.939	2.01563	1.01123	9.20231e-09	8.17938e-08	UP
Rv0618	132.763	88.0486	177.477	2.01567	1.01126	3.05861e-06	1.74991e-05	UP
Rv2899c	305.417	201.961	408.874	2.02453	1.01758	2.47236e-09	2.44291e-08	UP
Rv1297	18447.8	12184.8	24710.7	2.02799	1.02005	5.96891e-05	0.000246303	UP
Rv3823c	5541.84	3659.5	7424.17	2.02874	1.02059	6.11503e-13	1.09193e-11	UP
Rv3582c	4901.71	3234.58	6568.85	2.03082	1.02206	3.10427e-09	2.9858e-08	UP
Rv3422c	111.579	73.5704	149.587	2.03325	1.02379	2.1522e-06	1.27341e-05	UP
Rv2966c	143.484	94.4314	192.536	2.0389	1.02779	2.87366e-07	1.99007e-06	UP
Rv0981	676.562	445.152	907.971	2.03969	1.02835	3.02176e-11	4.19256e-10	UP
Rv1537	175.536	115.258	235.814	2.04597	1.03278	1.01122e-07	7.52647e-07	UP
Rv0086	1035.29	679.243	1391.35	2.04838	1.03448	8.72663e-07	5.51181e-06	UP
Rv1126c	153.206	100.456	205.956	2.05021	1.03577	1.99221e-07	1.40407e-06	UP
Rv1602	281.5	183.974	379.025	2.06021	1.04279	2.23298e-09	2.2285e-08	UP
Rv0823c	8655.35	5655.86	11654.8	2.06067	1.04311	8.32931e-13	1.46758e-11	UP
Rv0280	14905.4	9738.08	20072.8	2.06126	1.04353	4.40867e-06	2.435e-05	UP
Rv0655	5525.01	3606.53	7443.49	2.0639	1.04537	1.28324e-07	9.41046e-07	UP
Rv3228	377.242	246.202	508.281	2.06448	1.04578	6.32234e-10	6.95457e-09	UP
Rv2845c	1047.5	683.603	1411.4	2.06465	1.0459	8.97237e-10	9.63018e-09	UP
Rv2110c	2230.46	1452.11	3008.82	2.07204	1.05105	4.49171e-13	8.23001e-12	UP
Rv0101	3106.95	2022.15	4191.74	2.07291	1.05166	0.000146583	0.000555371	UP
Rv3427c	128.002	83.2409	172.762	2.07545	1.05342	0.000121239	0.000467805	UP
Rv1571	94.0781	61.1673	126.989	2.07609	1.05387	5.40487e-06	2.92421e-05	UP
Rv2903c	2204.89	1432.72	2977.05	2.0779	1.05513	5.74868e-13	1.0358e-11	UP
Rv3701c	263.38	171.01	355.749	2.08028	1.05678	2.05988e-09	2.07132e-08	UP
Rv2430c	867.565	563.217	1171.91	2.08075	1.0571	4.82646e-12	7.47819e-11	UP
Rv2320c	178.867	116.062	241.673	2.08229	1.05817	4.63986e-08	3.62273e-07	UP
Rv2395	916.667	594.535	1238.8	2.08365	1.05911	3.20162e-12	5.09954e-11	UP
Rv1280c	563.23	365.157	761.304	2.08487	1.05996	1.89447e-06	1.1327e-05	UP
Rv3151	3416.3	2214.82	4617.77	2.08494	1.06001	1.40701e-13	2.69757e-12	UP
Rv1720c	87.6215	56.8002	118.443	2.08525	1.06022	7.5668e-06	3.93869e-05	UP
Rv0003	246.504	159.722	333.286	2.08666	1.0612	4.2251e-09	3.97739e-08	UP
Rv1301	751.675	485.767	1017.58	2.0948	1.06681	4.05958e-12	6.38943e-11	UP
Rv3384c	169.361	109.351	229.372	2.09758	1.06872	3.4752e-08	2.78435e-07	UP
Rv3506	157.993	101.962	214.024	2.09905	1.06974	9.53153e-08	7.13432e-07	UP
Rv0529	548.636	353.993	743.279	2.0997	1.07018	1.66993e-11	2.42688e-10	UP
Rv1851	57.8378	37.2992	78.3765	2.10129	1.07128	5.53898e-05	0.00023144	UP
Rv2538c	828.91	533.409	1124.41	2.10797	1.07585	2.36172e-12	3.82292e-11	UP
Rv2326c	2872.23	1847.85	3896.62	2.10874	1.07638	6.76877e-14	1.36818e-12	UP
Rv0938	2484.41	1593.79	3375.03	2.11761	1.08244	1.18026e-13	2.29258e-12	UP
Rv0819	453.519	290.839	616.2	2.1187	1.08318	2.92935e-11	4.12179e-10	UP
Rv2155c	1391.87	892.522	1891.22	2.11896	1.08336	6.90463e-13	1.22742e-11	UP
Rv1552	61.5029	39.397	83.6088	2.12221	1.08557	4.28607e-05	0.000184709	UP
Rv0221	865.138	554.069	1176.21	2.12285	1.086	1.08478e-12	1.86995e-11	UP
Rv1696	531.87	340.45	723.29	2.12451	1.08713	1.22386e-11	1.81843e-10	UP
Rv3157	1942.57	1241.28	2643.86	2.12994	1.09081	5.02904e-14	1.0376e-12	UP
Rv2523c	608.804	388.878	828.729	2.13108	1.09158	4.86147e-12	7.50325e-11	UP
Rv0995	180.417	115.022	245.813	2.13709	1.09565	1.08735e-08	9.51608e-08	UP
Rv2901c	731.445	466.256	996.633	2.13752	1.09594	1.3272e-12	2.2489e-11	UP
Rv0869c	1209.34	770.824	1647.85	2.13778	1.09611	2.51489e-13	4.70155e-12	UP
Rv3677c	402.224	256.007	548.441	2.14229	1.09916	2.96503e-11	4.14622e-10	UP
Rv1940	153.615	97.756	209.474	2.14283	1.09952	3.46526e-08	2.78199e-07	UP
Rv1025	69.7696	44.3663	95.173	2.14517	1.10109	9.97474e-06	5.02142e-05	UP
Rv1797	2292.22	1454.28	3130.17	2.15239	1.10594	2.71003e-14	5.74007e-13	UP
Rv2474c	276.79	175.39	378.19	2.15629	1.10855	2.15237e-10	2.60508e-09	UP
Rv2095c	430.085	272.408	587.762	2.15766	1.10947	1.39246e-11	2.06125e-10	UP
Rv0240	82.5263	52.1569	112.896	2.16454	1.11406	3.84366e-06	2.1557e-05	UP
Rv3419c	599.589	378.92	820.258	2.16472	1.11418	1.59197e-12	2.63039e-11	UP
Rv2793c	451.309	284.916	617.702	2.16801	1.11637	1.87882e-08	1.57505e-07	UP
Rv3540c	266.781	168.385	365.178	2.16871	1.11683	2.1164e-05	9.82226e-05	UP
Rv0005	10728.9	6771.44	14686.4	2.16888	1.11695	2.27557e-15	5.39363e-14	UP
Rv1712	228.063	143.923	312.203	2.16924	1.11719	1.17758e-09	1.22432e-08	UP
Rv3577	177.735	111.873	243.598	2.17744	1.12264	7.41391e-09	6.69437e-08	UP
Rv3230c	2720.74	1711.92	3729.56	2.17859	1.12339	0.000193876	0.00071682	UP
Rv2308a	80.7965	50.7817	110.811	2.18211	1.12572	2.96855e-06	1.70328e-05	UP
Rv3479	2577.24	1619.19	3535.28	2.18336	1.12655	8.05343e-15	1.8325e-13	UP
Rv1485	218.423	137.103	299.742	2.18625	1.12846	1.04997e-09	1.10316e-08	UP
Rv2837c	1247.64	782.786	1712.5	2.18769	1.12941	8.11547e-13	1.43626e-11	UP
Rv2838c	703.801	441.562	966.04	2.18778	1.12947	2.92018e-13	5.43371e-12	UP
Rv1603	479.583	300.767	658.399	2.18906	1.13031	2.91039e-12	4.69198e-11	UP
Rv1184c	2267.54	1418.52	3116.57	2.19706	1.13557	5.9903e-05	0.000246929	UP
Rv3920c	1566.25	979.337	2153.17	2.1986	1.13658	3.21356e-08	2.61151e-07	UP
Rv2752c	1399.39	871.451	1927.33	2.21163	1.14511	1.43657e-14	3.14308e-13	UP
Rv1634	751.559	467.615	1035.5	2.21443	1.14694	1.1756e-13	2.29258e-12	UP
Rv2393	1172	729.084	1614.93	2.21501	1.14731	1.69607e-14	3.63104e-13	UP
Rv0930	425.551	264.516	586.587	2.21759	1.14899	7.66636e-12	1.15198e-10	UP
Rv3156	3263.11	2026.18	4500.05	2.22095	1.15118	1.14914e-15	2.8779e-14	UP
Rv1302	630.462	390.873	870.051	2.22592	1.1544	3.90132e-12	6.16471e-11	UP
Rv1183	4460.34	2759.55	6161.14	2.23266	1.15877	4.34798e-16	1.16199e-14	UP
Rv1179c	1803.67	1115.39	2491.94	2.23414	1.15972	2.33726e-06	1.37271e-05	UP
Rv2650c	834.499	514.545	1154.45	2.24364	1.16584	1.8104e-05	8.5415e-05	UP
Rv3743c	327.99	202.091	453.889	2.24596	1.16733	8.82478e-08	6.61776e-07	UP
Rv3192	49.0226	30.1187	67.9266	2.2553	1.17332	5.1888e-05	0.000218883	UP
Rv3806c	862.314	528.161	1196.47	2.26534	1.17973	9.55648e-15	2.12592e-13	UP
Rv0057	93.0071	56.8642	129.15	2.2712	1.18346	3.31761e-07	2.23532e-06	UP
Rv3154	708.809	433.334	984.285	2.27143	1.1836	1.57922e-14	3.41765e-13	UP
Rv0229c	548.048	334.654	761.441	2.27531	1.18606	1.12369e-13	2.22613e-12	UP
Rv0052	111.509	68.0677	154.949	2.2764	1.18675	2.94676e-07	2.0266e-06	UP
Rv2906c	162.342	98.8707	225.814	2.28393	1.19152	1.4219e-09	1.46305e-08	UP
Rv2610c	589.289	358.65	819.928	2.28615	1.19292	7.95201e-14	1.59924e-12	UP
Rv3490	1480.73	900.529	2060.93	2.28858	1.19445	5.79023e-16	1.50697e-14	UP
Rv2514c	111.846	67.9533	155.739	2.29185	1.19652	5.58357e-08	4.30579e-07	UP
Rv0557	389.824	236.638	543.009	2.29468	1.19829	4.03797e-10	4.60722e-09	UP
Rv3606c	206.883	125.223	288.543	2.30423	1.20428	1.074e-10	1.36216e-09	UP
Rv1701	473.197	286.401	659.993	2.30444	1.20442	1.15368e-13	2.26302e-12	UP
Rv2631	2883.53	1743.91	4023.16	2.30698	1.20601	0.000266836	0.000957245	UP
Rv2109c	2145.24	1291.86	2998.62	2.32117	1.21485	5.13018e-17	1.60853e-15	UP
Rv0693	2675.55	1610.46	3740.64	2.32272	1.21581	4.74634e-17	1.5e-15	UP
Rv0408	670.937	403.182	938.692	2.32821	1.21922	9.12733e-15	2.04186e-13	UP
Rv3641c	191.718	115.027	268.408	2.33343	1.22245	5.03129e-07	3.27899e-06	UP
Rv2444c	11655.8	6985.99	16325.6	2.3369	1.2246	2.01185e-16	5.52495e-15	UP
Rv0421c	275.514	165.095	385.933	2.33764	1.22505	2.14512e-11	3.05067e-10	UP
Rv3289c	854.988	512.304	1197.67	2.33782	1.22516	4.93382e-06	2.6913e-05	UP
Rv1095	6812.13	4077.5	9546.76	2.34133	1.22733	9.57191e-18	3.43382e-16	UP
Rv2471	849.211	507.548	1190.87	2.34633	1.2304	1.32533e-15	3.27793e-14	UP
Rv3282	166.664	99.4191	233.91	2.35276	1.23436	8.62962e-10	9.28733e-09	UP
Rv2456c	385.455	229.232	541.678	2.36301	1.24063	4.00413e-11	5.42329e-10	UP
Rv0970	670.69	398.293	943.087	2.36782	1.24356	4.12669e-15	9.66616e-14	UP
Rv0261c	33.1841	19.6388	46.7295	2.37945	1.25063	0.000245508	0.000884439	UP
Rv1360	742.816	439.047	1046.59	2.38377	1.25324	5.04404e-08	3.9306e-07	UP
Rv3805c	1363.46	803.461	1923.45	2.39396	1.2594	1.97288e-17	6.65762e-16	UP
Rv2789c	798.956	469.286	1128.63	2.40499	1.26603	2.95118e-16	7.99429e-15	UP
Rv0165c	361.635	212.341	510.929	2.40617	1.26674	2.20197e-08	1.82672e-07	UP
Rv1026	350.07	205.388	494.751	2.40886	1.26835	9.52543e-06	4.83188e-05	UP
Rv2092c	1815.72	1057.85	2573.59	2.43285	1.28265	3.09452e-11	4.2638e-10	UP
Rv3152	1700.95	990.249	2411.65	2.4354	1.28416	1.58861e-18	6.32586e-17	UP
Rv0908	824.313	479.719	1168.91	2.43665	1.2849	7.1418e-17	2.1618e-15	UP
Rv0527	738.715	429.522	1047.91	2.4397	1.28671	1.54332e-16	4.38965e-15	UP
Rv1397c	2982.55	1732.23	4232.86	2.44359	1.289	2.23532e-08	1.85053e-07	UP
Rv3148	965.059	559.644	1370.47	2.44883	1.2921	1.29025e-17	4.46762e-16	UP
Rv0960	192.602	111.62	273.583	2.45103	1.29339	1.52542e-11	2.225e-10	UP
Rv0393	244.032	141.295	346.768	2.45421	1.29526	5.56073e-13	1.00649e-11	UP
Rv1502	642.824	371.821	913.828	2.45771	1.29732	2.55456e-16	6.96729e-15	UP
Rv2604c	179.154	103.491	254.817	2.4622	1.29995	1.78802e-11	2.57967e-10	UP
Rv2154c	2054.35	1185.12	2923.59	2.46692	1.30271	4.64078e-19	2.00865e-17	UP
Rv1338	297.657	171.088	424.225	2.47958	1.31009	3.71451e-10	4.2873e-09	UP
Rv1200	1282.81	736.767	1828.85	2.48226	1.31166	3.23085e-18	1.2613e-16	UP
Rv2334	1421.89	813.597	2030.18	2.49531	1.31922	1.0418e-18	4.27677e-17	UP
Rv2052c	1575.76	899.559	2251.95	2.5034	1.32389	4.26558e-05	0.000184025	UP
Rv0478	331.056	188.865	473.247	2.50574	1.32524	8.35362e-15	1.88485e-13	UP
Rv0336	34.7084	19.7606	49.6562	2.51289	1.32935	6.74794e-05	0.000274473	UP
Rv1709	287.731	163.727	411.734	2.51476	1.33042	2.80682e-10	3.33635e-09	UP
Rv3922c	216.429	123.099	309.759	2.51635	1.33133	9.3587e-13	1.62028e-11	UP
Rv1481	1095.48	622.785	1568.17	2.518	1.33228	1.41177e-18	5.73639e-17	UP
Rv2039c	59.1292	33.5231	84.7352	2.52766	1.3378	7.49627e-07	4.78368e-06	UP
Rv1614	1365.24	772.598	1957.88	2.53415	1.3415	2.88044e-19	1.3494e-17	UP
Rv2136c	1004.07	567.61	1440.54	2.5379	1.34363	6.56769e-17	2.02733e-15	UP
Rv3455c	448.935	253.401	644.47	2.54329	1.34669	3.29028e-16	8.85262e-15	UP
Rv1612	829.52	466.383	1192.66	2.55725	1.35459	1.77976e-18	7.01684e-17	UP
Rv3331	30486.9	17092.4	43881.3	2.56731	1.36026	1.03033e-21	6.83793e-20	UP
Rv2040c	160.228	89.6806	230.775	2.5733	1.36362	6.60673e-12	9.96515e-11	UP
Rv1402	339.951	189.777	490.126	2.58264	1.36885	4.52683e-08	3.54142e-07	UP
Rv2761c	244.729	136.102	353.356	2.59626	1.37643	3.91139e-14	8.19744e-13	UP
Rv2335	473.152	262.877	683.427	2.5998	1.3784	6.52554e-06	3.45541e-05	UP
Rv2919c	338.956	187.364	490.548	2.61815	1.38855	6.08561e-16	1.57357e-14	UP
Rv2152c	701.197	386.285	1016.11	2.63046	1.39532	3.65175e-19	1.65242e-17	UP
Rv0697	340.816	187.741	493.891	2.6307	1.39545	5.47624e-16	1.43463e-14	UP
Rv3608c	383.838	210.982	556.694	2.63859	1.39977	8.4459e-17	2.49123e-15	UP
Rv0354c	474.72	260.793	688.647	2.64059	1.40086	7.28721e-18	2.66217e-16	UP
Rv1224	368.44	201.429	535.45	2.65825	1.41048	1.06966e-16	3.10904e-15	UP
Rv1713	701.443	382.74	1020.15	2.66538	1.41434	4.38488e-06	2.42845e-05	UP
Rv1752	62.1697	33.7668	90.5726	2.6823	1.42347	1.12643e-07	8.29104e-07	UP
Rv3294c	62.9743	34.1804	91.7682	2.68482	1.42482	1.24667e-07	9.15915e-07	UP
Rv2135c	434.341	235.173	633.509	2.6938	1.42964	7.86283e-18	2.84634e-16	UP
Rv2826c	369.414	199.919	538.909	2.69563	1.43062	1.42616e-12	2.39618e-11	UP
Rv2957	336.444	181.793	491.095	2.7014	1.43371	1.0884e-16	3.14058e-15	UP
Rv0409	356.74	192.701	520.78	2.70253	1.43431	7.19621e-17	2.1618e-15	UP
Rv3919c	553.129	298.391	807.868	2.70742	1.43692	3.86735e-19	1.71109e-17	UP
Rv1735c	1438.13	773.607	2102.66	2.71799	1.44254	2.71679e-22	1.86522e-20	UP
Rv2942	1448.09	773.348	2122.83	2.74499	1.4568	4.99084e-11	6.64666e-10	UP
Rv0609A	42.3778	22.6175	62.1382	2.74735	1.45804	3.48123e-06	1.97187e-05	UP
Rv0051	469.955	250.608	689.301	2.75051	1.4597	3.75899e-19	1.68183e-17	UP
Rv1452c	55.5892	29.6047	81.5737	2.75543	1.46228	0.000269611	0.000964593	UP
Rv1664	367.939	195.682	540.196	2.76058	1.46497	7.07363e-18	2.63245e-16	UP
Rv1225c	490.216	260.495	719.936	2.76372	1.46661	2.92001e-19	1.35203e-17	UP
Rv2767c	23.4646	12.4354	34.4938	2.77385	1.47189	0.000276322	0.000983302	UP
Rv2553c	1545.78	819.01	2272.54	2.77474	1.47235	4.06276e-23	3.05244e-21	UP
Rv3162c	53.9602	28.5637	79.3568	2.77823	1.47417	2.30785e-06	1.35945e-05	UP
Rv0382c	483.111	254.469	711.754	2.79702	1.48389	2.63868e-19	1.25086e-17	UP
Rv2866	93.3234	49.0857	137.561	2.80246	1.4867	1.19249e-10	1.49794e-09	UP
Rv2790c	865.885	455.277	1276.49	2.80377	1.48737	6.28397e-22	4.24115e-20	UP
Rv0541c	440.965	231.516	650.413	2.80936	1.49024	1.14659e-06	7.07866e-06	UP
Rv2148c	286.437	150.152	422.721	2.81528	1.49328	2.58726e-17	8.51445e-16	UP
Rv1604	516.695	270.707	762.684	2.81737	1.49435	4.17124e-20	2.18551e-18	UP
Rv2452c	57.8283	30.1621	85.4945	2.8345	1.50309	6.09006e-08	4.65463e-07	UP
Rv2038c	83.3809	43.4181	123.344	2.84083	1.50631	9.01559e-07	5.65356e-06	UP
Rv1798	1852.54	960.203	2744.88	2.85865	1.51533	1.6768e-24	1.36265e-22	UP
Rv3757c	232.958	120.395	345.522	2.86991	1.52101	8.17068e-17	2.42803e-15	UP
Rv0982	2673.69	1377.15	3970.24	2.88294	1.52754	1.07046e-25	9.47234e-24	UP
Rv1934c	47.4718	24.3545	70.589	2.8984	1.53526	3.33791e-07	2.24519e-06	UP
Rv2849c	280.013	143.4	416.626	2.90534	1.53871	5.66574e-18	2.16933e-16	UP
Rv1702c	184.236	94.0537	274.418	2.91767	1.54482	1.3875e-15	3.41051e-14	UP
Rv1045	446.666	227.012	666.32	2.93518	1.55345	1.52387e-13	2.90338e-12	UP
Rv0690c	695.358	353.211	1037.5	2.93735	1.55451	8.1961e-23	5.82801e-21	UP
Rv0177	537.697	272.967	802.426	2.93965	1.55564	1.26579e-21	8.12962e-20	UP
Rv3037c	252.898	128.15	377.646	2.94691	1.5592	4.50563e-13	8.23001e-12	UP
Rv1711	230.015	115.346	344.684	2.98825	1.5793	1.56095e-17	5.35837e-16	UP
Rv0656c	99.5205	49.9021	149.139	2.98863	1.57948	1.07413e-10	1.36216e-09	UP
Rv1613	610.873	305.547	916.199	2.99855	1.58427	1.48446e-18	5.97084e-17	UP
Rv3163c	164.617	82.213	247.021	3.00464	1.58719	1.89785e-15	4.55256e-14	UP
Rv0510	1978.29	984.462	2972.11	3.01902	1.59408	3.91201e-21	2.29083e-19	UP
Rv3758c	615.902	303.809	927.995	3.05453	1.61095	9.748e-24	7.61109e-22	UP
Rv2552c	313.076	154.267	471.885	3.05889	1.61301	5.86174e-11	7.70344e-10	UP
Rv3332	14408.8	7092.25	21725.3	3.06324	1.61506	2.01959e-10	2.45183e-09	UP
Rv0658c	338.752	166.482	511.022	3.06953	1.61802	1.89903e-20	1.09593e-18	UP
Rv2973c	186.032	90.1296	281.934	3.1281	1.64529	2.35028e-17	7.79902e-16	UP
Rv0694	2429.18	1173.88	3684.47	3.13872	1.65017	5.49967e-15	1.26588e-13	UP
Rv2590	14989	7211.87	22766.1	3.15676	1.65844	2.08397e-08	1.73243e-07	UP
Rv2848c	398.456	191.323	605.588	3.16526	1.66233	2.91623e-09	2.81855e-08	UP
Rv3362c	133.862	63.8915	203.832	3.19028	1.67369	3.92132e-15	9.23946e-14	UP
Rv2902c	1018.73	484.354	1553.11	3.20656	1.68103	1.55423e-08	1.314e-07	UP
Rv1631	1921.75	912.471	2931.03	3.21219	1.68356	1.34145e-12	2.26341e-11	UP
Rv0366c	53.0237	25.023	81.0245	3.23801	1.69511	4.17825e-09	3.9426e-08	UP
Rv2681	469.617	220.868	718.365	3.25246	1.70153	9.83789e-25	8.16135e-23	UP
Rv0515	105.074	48.8369	161.311	3.30306	1.7238	5.51532e-14	1.12626e-12	UP
Rv3756c	247.556	114.377	380.735	3.32878	1.73499	2.90799e-21	1.7283e-19	UP
Rv2367c	471.289	217.635	724.944	3.33101	1.73596	2.14754e-25	1.85903e-23	UP
Rv1417	195.786	89.8099	301.762	3.36	1.74846	1.43194e-19	6.86985e-18	UP
Rv0868c	188.33	85.9839	290.676	3.38059	1.75727	4.58486e-16	1.21713e-14	UP
Rv1582c	161.211	73.3483	249.073	3.39576	1.76373	3.58486e-05	0.00015861	UP
Rv0542c	654.827	293.912	1015.74	3.45593	1.78908	6.38425e-14	1.29704e-12	UP
Rv0470A	55.0936	24.4726	85.7146	3.50247	1.80837	4.44444e-10	5.02777e-09	UP
Rv0822c	2881.87	1279.91	4483.84	3.50325	1.80869	2.9768e-07	2.04373e-06	UP
Rv0528	945.64	416.141	1475.14	3.54481	1.82571	5.19848e-32	7.96166e-30	UP
Rv0962c	84.8104	37.2474	132.373	3.5539	1.8294	1.90265e-12	3.13073e-11	UP
Rv0176	853.72	372.958	1334.48	3.57811	1.8392	6.35601e-32	9.08058e-30	UP
Rv2989	726.909	315.987	1137.83	3.60087	1.84835	4.82106e-07	3.15748e-06	UP
Rv3660c	548.665	235.569	861.762	3.65822	1.87114	6.67447e-08	5.08179e-07	UP
Rv3578	185.264	79.3188	291.21	3.67139	1.87633	2.30464e-20	1.25713e-18	UP
Rv1644	1192.51	507.587	1877.43	3.69872	1.88703	1.7585e-06	1.05942e-05	UP
Rv0526	348.476	147.083	549.869	3.73849	1.90246	1.34808e-27	1.37642e-25	UP
Rv1542c	128.848	54.3696	203.327	3.73973	1.90293	1.40908e-13	2.69757e-12	UP
Rv2918c	827.68	348.223	1307.14	3.75374	1.90833	1.97236e-07	1.39534e-06	UP
Rv1870c	2265.1	946.518	3583.68	3.78618	1.92074	3.83414e-09	3.65252e-08	UP
Rv2085	23.4117	9.73677	37.0867	3.80893	1.92939	2.84166e-06	1.63755e-05	UP
Rv1057	1032.28	423.215	1641.35	3.87829	1.95542	8.15049e-37	2.02845e-34	UP
Rv2366c	1137.13	464.257	1810.01	3.89872	1.963	1.24011e-36	2.90478e-34	UP
Rv2836c	496.324	200.82	791.828	3.94298	1.97929	1.14833e-10	1.45163e-09	UP
Rv3612c	605.199	243.293	967.104	3.97505	1.99097	4.8635e-34	8.80294e-32	UP
Rv0511	4121.72	1642.14	6601.3	4.01994	2.00717	2.37517e-38	6.30529e-36	UP
Rv0513	404.442	161.051	647.833	4.02254	2.00811	2.03788e-23	1.56055e-21	UP
Rv1396c	3030.01	1204.08	4855.94	4.0329	2.01182	6.86006e-10	7.5046e-09	UP
Rv2365c	114.183	44.9656	183.4	4.07868	2.0281	2.71458e-08	2.22876e-07	UP
Rv3333c	2272.15	887.162	3657.14	4.1223	2.04345	4.30281e-07	2.83203e-06	UP
Rv1573	43.8437	16.7193	70.968	4.24467	2.08565	4.89437e-06	2.67344e-05	UP
Rv3361c	90.367	33.926	146.808	4.32731	2.11347	1.28087e-17	4.46762e-16	UP
Rv1541c	248.95	93.3806	404.52	4.33195	2.11502	1.84714e-29	2.16333e-27	UP
Rv2364c	691.149	256.675	1125.62	4.3854	2.13271	1.14438e-09	1.19291e-08	UP
Rv1068c	37.0735	13.7626	60.3844	4.38758	2.13343	6.92596e-10	7.53529e-09	UP
Rv0514	106.452	35.2737	177.629	5.03575	2.33221	5.69843e-23	4.12566e-21	UP
Rv3229c	6156.52	1903.23	10409.8	5.46957	2.45143	4.20364e-07	2.78055e-06	UP
Rv0252	2394.65	724.872	4064.43	5.6071	2.48725	4.47287e-20	2.28346e-18	UP
Rv2811	23.2529	5.95232	40.5536	6.81307	2.76831	3.70871e-05	0.000163183	UP
Rv0512	1154.58	269.262	2039.9	7.57591	2.92142	3.36365e-30	4.32066e-28	UP
Rv3129	1847.01	103.94	3590.08	34.5398	5.11019	8.6731e-118	3.45363e-114	UP
