# Supplementary material for: The profile of genome-wide DNA methylation, transcriptome, and proteome in streptomycin-resistant Mycobacterium tuberculosis
Source: PLoS One. 2024 Jan 29;19(1):e0297477. doi: 10.1371/journal.pone.0297477 (PMC10824437; doi:10.1371/journal.pone.0297477)
Supplement: S4 Table — (XLS) [file pone.0297477.s004.xls]

## Sheet: S4 Table
S4 Table. KEGG analysis of differentially expressed genes between streptomycin resistance group and normal group.
Term	Database	ID	Input number	Background number	Enrichment score	P-Value	Corrected P-Value	Input	Hyperlink
Histidine metabolism	KEGG PATHWAY	mtu00340	7	21	0.333333	0.0337665	0.999752	885521|886718|888827|888689|885529|886011|885873	http://www.genome.jp/kegg-bin/show_pathway?mtu00340/mtu:Rv2121c%09red/mtu:Rv3137%09red/mtu:Rv0223c%09red/mtu:Rv1606%09red/mtu:Rv1603%09red/mtu:Rv1602%09red/mtu:Rv3701c%09red
RNA degradation	KEGG PATHWAY	mtu03018	5	12	0.416667	0.0365475	0.999752	886952|887802|885946|886354|885911	http://www.genome.jp/kegg-bin/show_pathway?mtu03018/mtu:Rv0350%09red/mtu:Rv0440%09red/mtu:Rv2444c%09red/mtu:Rv1297%09red/mtu:Rv2752c%09red
Tuberculosis	KEGG PATHWAY	mtu05152	5	13	0.384615	0.0460161	0.999752	886354|885946|887017|885724|886209	http://www.genome.jp/kegg-bin/show_pathway?mtu05152/mtu:Rv0350%09red/mtu:Rv0440%09red/mtu:Rv0934%09red/mtu:Rv3875%09red/mtu:Rv1270c%09red
Phenylalanine, tyrosine and tryptophan biosynthesis	KEGG PATHWAY	mtu00400	6	19	0.315789	0.0573413	0.999752	885873|885772|887330|885297|888392|885291	http://www.genome.jp/kegg-bin/show_pathway?mtu00400/mtu:Rv1612%09red/mtu:Rv2552c%09red/mtu:Rv1613%09red/mtu:Rv1603%09red/mtu:Rv2538c%09red/mtu:Rv1885c%09red
Oxidative phosphorylation	KEGG PATHWAY	mtu00190	9	47	0.191489	0.182245	0.999752	888765|885746|888762|888851|887540|886376|887531|885775|888063	http://www.genome.jp/kegg-bin/show_pathway?mtu00190/mtu:Rv3152%09red/mtu:Rv3151%09red/mtu:Rv3157%09red/mtu:Rv3156%09red/mtu:Rv3154%09red/mtu:Rv1854c%09red/mtu:Rv1552%09red/mtu:Rv3148%09red/mtu:Rv3628%09red
Vitamin B6 metabolism	KEGG PATHWAY	mtu00750	2	5	0.4	0.185461	0.999752	887371|888155	http://www.genome.jp/kegg-bin/show_pathway?mtu00750/mtu:Rv2607%09red/mtu:Rv2604c%09red
Sulfur metabolism	KEGG PATHWAY	mtu00920	5	22	0.227273	0.187614	0.999752	885449|886534|888802|886016|886012	http://www.genome.jp/kegg-bin/show_pathway?mtu00920/mtu:Rv3117%09red/mtu:Rv2335%09red/mtu:Rv2334%09red/mtu:Rv0815c%09red/mtu:Rv0331%09red
Selenocompound metabolism	KEGG PATHWAY	mtu00450	3	11	0.272727	0.208709	0.999752	886554|886232|885868	http://www.genome.jp/kegg-bin/show_pathway?mtu00450/mtu:Rv2294%09red/mtu:Rv3913%09red/mtu:Rv1471%09red
Pantothenate and CoA biosynthesis	KEGG PATHWAY	mtu00770	4	18	0.222222	0.237211	0.999752	888626|887440|885596|885165	http://www.genome.jp/kegg-bin/show_pathway?mtu00770/mtu:Rv1631%09red/mtu:Rv3601c%09red/mtu:Rv2225%09red/mtu:Rv2523c%09red
Cysteine and methionine metabolism	KEGG PATHWAY	mtu00270	6	31	0.193548	0.24133	0.999752	888802|885868|887119|885449|886012|886016	http://www.genome.jp/kegg-bin/show_pathway?mtu00270/mtu:Rv3117%09red/mtu:Rv0815c%09red/mtu:Rv1240%09red/mtu:Rv2334%09red/mtu:Rv2335%09red/mtu:Rv2294%09red
Fatty acid metabolism	KEGG PATHWAY	mtu01212	9	52	0.173077	0.255743	0.999752	888301|887116|888837|888585|885774|886703|887456|888769|887360	http://www.genome.jp/kegg-bin/show_pathway?mtu01212/mtu:Rv0769%09red/mtu:Rv3546%09red/mtu:Rv0231%09red/mtu:Rv1071c%09red/mtu:Rv0859%09red/mtu:Rv2243%09red/mtu:Rv2187%09red/mtu:Rv2790c%09red/mtu:Rv3516%09red
Fatty acid degradation	KEGG PATHWAY	mtu00071	9	52	0.173077	0.255743	0.999752	886718|887116|886703|888585|885774|887456|888301|887360|888690	http://www.genome.jp/kegg-bin/show_pathway?mtu00071/mtu:Rv2187%09red/mtu:Rv3546%09red/mtu:Rv0223c%09red/mtu:Rv0231%09red/mtu:Rv1071c%09red/mtu:Rv3252c%09red/mtu:Rv0859%09red/mtu:Rv2790c%09red/mtu:Rv3516%09red
Porphyrin and chlorophyll metabolism	KEGG PATHWAY	mtu00860	6	32	0.1875	0.261293	0.999752	886525|888499|887280|887306|888236|887312	http://www.genome.jp/kegg-bin/show_pathway?mtu00860/mtu:Rv2848c%09red/mtu:Rv2849c%09red/mtu:Rv0512%09red/mtu:Rv1485%09red/mtu:Rv0511%09red/mtu:Rv0510%09red
Ribosome	KEGG PATHWAY	mtu03010	10	61	0.163934	0.287339	0.999752	2700466|887022|885676|885992|885919|888078|3205057|2700429|885715|19394683	http://www.genome.jp/kegg-bin/show_pathway?mtu03010/mtu:Rv2975a%09red/mtu:Rvnr01%09red/mtu:Rvnr02%09red/mtu:Rv0979A%09red/mtu:Rv0652%09red/mtu:Rv0055%09red/mtu:Rv2412%09red/mtu:Rv1015c%09red/mtu:Rv2441c%09red/mtu:Rv2442c%09red
Two-component system	KEGG PATHWAY	mtu02020	9	55	0.163636	0.30383	0.999752	887756|886376|885774|885038|885062|887360|885724|888383|888621	http://www.genome.jp/kegg-bin/show_pathway?mtu02020/mtu:Rv0859%09red/mtu:Rv0981%09red/mtu:Rv2220%09red/mtu:Rv0982%09red/mtu:Rv2918c%09red/mtu:Rv1552%09red/mtu:Rv2919c%09red/mtu:Rv3546%09red/mtu:Rv0934%09red
Taurine and hypotaurine metabolism	KEGG PATHWAY	mtu00430	2	8	0.25	0.318618	0.999752	886399|886401	http://www.genome.jp/kegg-bin/show_pathway?mtu00430/mtu:Rv0408%09red/mtu:Rv0409%09red
Glycerolipid metabolism	KEGG PATHWAY	mtu00561	3	15	0.2	0.338218	0.999752	885785|886718|888429	http://www.genome.jp/kegg-bin/show_pathway?mtu00561/mtu:Rv2252%09red/mtu:Rv0223c%09red/mtu:Rv1886c%09red
Fatty acid biosynthesis	KEGG PATHWAY	mtu00061	3	15	0.2	0.338218	0.999752	888837|887456|888769	http://www.genome.jp/kegg-bin/show_pathway?mtu00061/mtu:Rv2187%09red/mtu:Rv0769%09red/mtu:Rv2243%09red
Pyruvate metabolism	KEGG PATHWAY	mtu00620	8	50	0.16	0.339951	0.999752	886718|888310|886401|887119|886376|885774|886399|887360	http://www.genome.jp/kegg-bin/show_pathway?mtu00620/mtu:Rv0859%09red/mtu:Rv0408%09red/mtu:Rv0409%09red/mtu:Rv0223c%09red/mtu:Rv0694%09red/mtu:Rv1240%09red/mtu:Rv1552%09red/mtu:Rv3546%09red
Peptidoglycan biosynthesis	KEGG PATHWAY	mtu00550	3	16	0.1875	0.370986	0.999752	887983|887612|888000	http://www.genome.jp/kegg-bin/show_pathway?mtu00550/mtu:Rv2152c%09red/mtu:Rv2136c%09red/mtu:Rv2155c%09red
Nitrogen metabolism	KEGG PATHWAY	mtu00910	4	23	0.173913	0.37141	0.999752	886987|886663|886665|888383	http://www.genome.jp/kegg-bin/show_pathway?mtu00910/mtu:Rv0252%09red/mtu:Rv0261c%09red/mtu:Rv2220%09red/mtu:Rv1284%09red
Benzoate degradation	KEGG PATHWAY	mtu00362	6	40	0.15	0.429845	0.999752	888301|887116|888585|885774|886288|887360	http://www.genome.jp/kegg-bin/show_pathway?mtu00362/mtu:Rv3546%09red/mtu:Rv1071c%09red/mtu:Rv0859%09red/mtu:Rv0468%09red/mtu:Rv2790c%09red/mtu:Rv3516%09red
Sulfur relay system	KEGG PATHWAY	mtu04122	3	18	0.166667	0.435389	0.999752	885449|885773|888802	http://www.genome.jp/kegg-bin/show_pathway?mtu04122/mtu:Rv3117%09red/mtu:Rv0815c%09red/mtu:Rv0869c%09red
Synthesis and degradation of ketone bodies	KEGG PATHWAY	mtu00072	2	11	0.181818	0.446368	0.999752	887360|885774	http://www.genome.jp/kegg-bin/show_pathway?mtu00072/mtu:Rv0859%09red/mtu:Rv3546%09red
Folate biosynthesis	KEGG PATHWAY	mtu00790	3	19	0.157895	0.46668	0.999752	885773|885831|885848	http://www.genome.jp/kegg-bin/show_pathway?mtu00790/mtu:Rv3606c%09red/mtu:Rv0869c%09red/mtu:Rv3608c%09red
Ether lipid metabolism	KEGG PATHWAY	mtu00565	1	5	0.2	0.516668	0.999752	888706	http://www.genome.jp/kegg-bin/show_pathway?mtu00565/mtu:Rv2251%09red
Biosynthesis of amino acids	KEGG PATHWAY	mtu01230	15	115	0.130435	0.522954	0.999752	885529|885868|885873|888689|888827|886012|886011|887330|885278|885772|885297|888392|885291|888383|886016	http://www.genome.jp/kegg-bin/show_pathway?mtu01230/mtu:Rv2552c%09red/mtu:Rv2121c%09red/mtu:Rv3137%09red/mtu:Rv1602%09red/mtu:Rv2220%09red/mtu:Rv2334%09red/mtu:Rv1606%09red/mtu:Rv2538c%09red/mtu:Rv1613%09red/mtu:Rv1603%09red/mtu:Rv2335%09red/mtu:Rv1652%09red/mtu:Rv1612%09red/mtu:Rv2294%09red/mtu:Rv1885c%09red
Steroid degradation	KEGG PATHWAY	mtu00984	2	13	0.153846	0.523773	0.999752	887782|888268	http://www.genome.jp/kegg-bin/show_pathway?mtu00984/mtu:Rv3526%09red/mtu:Rv3545c%09red
Quorum sensing	KEGG PATHWAY	mtu02024	4	29	0.137931	0.529193	0.999752	886985|887157|887456|885483	http://www.genome.jp/kegg-bin/show_pathway?mtu02024/mtu:Rv1280c%09red/mtu:Rv2187%09red/mtu:Rv3664c%09red/mtu:Rv2903c%09red
ABC transporters	KEGG PATHWAY	mtu02010	10	77	0.12987	0.540561	0.999752	885534|885756|887998|885483|885581|888081|888184|885724|885589|886293	http://www.genome.jp/kegg-bin/show_pathway?mtu02010/mtu:Rv0655%09red/mtu:Rv3664c%09red/mtu:Rv2038c%09red/mtu:Rv3757c%09red/mtu:Rv2326c%09red/mtu:Rv3756c%09red/mtu:Rv0930%09red/mtu:Rv3758c%09red/mtu:Rv0934%09red/mtu:Rv0936%09red
beta-Alanine metabolism	KEGG PATHWAY	mtu00410	5	38	0.131579	0.553155	0.999752	886703|888301|886718|885596|887116	http://www.genome.jp/kegg-bin/show_pathway?mtu00410/mtu:Rv0223c%09red/mtu:Rv3601c%09red/mtu:Rv3516%09red/mtu:Rv0231%09red/mtu:Rv1071c%09red
Homologous recombination	KEGG PATHWAY	mtu03440	3	22	0.136364	0.555379	0.999752	887089|886716|887439	http://www.genome.jp/kegg-bin/show_pathway?mtu03440/mtu:Rv1402%09red/mtu:Rv2973c%09red/mtu:Rv0003%09red
Propanoate metabolism	KEGG PATHWAY	mtu00640	7	55	0.127273	0.571586	0.999752	888301|886399|886703|887116|885774|886401|887360	http://www.genome.jp/kegg-bin/show_pathway?mtu00640/mtu:Rv3546%09red/mtu:Rv0408%09red/mtu:Rv0409%09red/mtu:Rv0231%09red/mtu:Rv1071c%09red/mtu:Rv0859%09red/mtu:Rv3516%09red
beta-Lactam resistance	KEGG PATHWAY	mtu01501	1	6	0.166667	0.57187	0.999752	885483	http://www.genome.jp/kegg-bin/show_pathway?mtu01501/mtu:Rv3664c%09red
Caprolactam degradation	KEGG PATHWAY	mtu00930	3	23	0.130435	0.582927	0.999752	887116|888301|888690	http://www.genome.jp/kegg-bin/show_pathway?mtu00930/mtu:Rv3252c%09red/mtu:Rv3516%09red/mtu:Rv1071c%09red
Lysine degradation	KEGG PATHWAY	mtu00310	5	40	0.125	0.595166	0.999752	888301|887360|887116|886718|885774	http://www.genome.jp/kegg-bin/show_pathway?mtu00310/mtu:Rv0223c%09red/mtu:Rv3516%09red/mtu:Rv0859%09red/mtu:Rv3546%09red/mtu:Rv1071c%09red
Starch and sucrose metabolism	KEGG PATHWAY	mtu00500	3	24	0.125	0.609367	0.999752	887393|887007|888404	http://www.genome.jp/kegg-bin/show_pathway?mtu00500/mtu:Rv2471%09red/mtu:Rv0062%09red/mtu:Rv3490%09red
Glyoxylate and dicarboxylate metabolism	KEGG PATHWAY	mtu00630	5	41	0.121951	0.615328	0.999752	887119|887360|886291|888383|885774	http://www.genome.jp/kegg-bin/show_pathway?mtu00630/mtu:Rv0859%09red/mtu:Rv3546%09red/mtu:Rv1240%09red/mtu:Rv2220%09red/mtu:Rv0467%09red
Ubiquinone and other terpenoid-quinone biosynthesis	KEGG PATHWAY	mtu00130	1	7	0.142857	0.620777	0.999752	887507	http://www.genome.jp/kegg-bin/show_pathway?mtu00130/mtu:Rv0542c%09red
Ascorbate and aldarate metabolism	KEGG PATHWAY	mtu00053	1	7	0.142857	0.620777	0.999752	886718	http://www.genome.jp/kegg-bin/show_pathway?mtu00053/mtu:Rv0223c%09red
Geraniol degradation	KEGG PATHWAY	mtu00281	3	25	0.12	0.634664	0.999752	888301|888585|887116	http://www.genome.jp/kegg-bin/show_pathway?mtu00281/mtu:Rv2790c%09red/mtu:Rv3516%09red/mtu:Rv1071c%09red
Valine, leucine and isoleucine degradation	KEGG PATHWAY	mtu00280	7	59	0.118644	0.639817	0.999752	888301|887116|886703|888585|885774|886718|887360	http://www.genome.jp/kegg-bin/show_pathway?mtu00280/mtu:Rv3546%09red/mtu:Rv0223c%09red/mtu:Rv0231%09red/mtu:Rv1071c%09red/mtu:Rv0859%09red/mtu:Rv2790c%09red/mtu:Rv3516%09red
Protein export	KEGG PATHWAY	mtu03060	2	17	0.117647	0.655416	0.999752	887157|887143	http://www.genome.jp/kegg-bin/show_pathway?mtu03060/mtu:Rv2903c%09red/mtu:Rv1224%09red
Terpenoid backbone biosynthesis	KEGG PATHWAY	mtu00900	3	26	0.115385	0.658799	0.999752	887360|887787|885774	http://www.genome.jp/kegg-bin/show_pathway?mtu00900/mtu:Rv3582c%09red/mtu:Rv0859%09red/mtu:Rv3546%09red
Riboflavin metabolism	KEGG PATHWAY	mtu00740	1	8	0.125	0.664107	0.999752	885621	http://www.genome.jp/kegg-bin/show_pathway?mtu00740/mtu:Rv1940%09red
Inositol phosphate metabolism	KEGG PATHWAY	mtu00562	1	8	0.125	0.664107	0.999752	885567	http://www.genome.jp/kegg-bin/show_pathway?mtu00562/mtu:Rv1604%09red
Arginine biosynthesis	KEGG PATHWAY	mtu00220	2	18	0.111111	0.683414	0.999752	885278|888383	http://www.genome.jp/kegg-bin/show_pathway?mtu00220/mtu:Rv1652%09red/mtu:Rv2220%09red
Tryptophan metabolism	KEGG PATHWAY	mtu00380	5	45	0.111111	0.689788	0.999752	888301|887360|887116|886718|885774	http://www.genome.jp/kegg-bin/show_pathway?mtu00380/mtu:Rv0223c%09red/mtu:Rv3516%09red/mtu:Rv0859%09red/mtu:Rv3546%09red/mtu:Rv1071c%09red
Pentose and glucuronate interconversions	KEGG PATHWAY	mtu00040	1	9	0.111111	0.702495	0.999752	886718	http://www.genome.jp/kegg-bin/show_pathway?mtu00040/mtu:Rv0223c%09red
Nicotinate and nicotinamide metabolism	KEGG PATHWAY	mtu00760	2	19	0.105263	0.709522	0.999752	886890|887716	http://www.genome.jp/kegg-bin/show_pathway?mtu00760/mtu:Rv0573c%09red/mtu:Rv0156%09red
Limonene and pinene degradation	KEGG PATHWAY	mtu00903	3	29	0.103448	0.724197	0.999752	888301|886718|887116	http://www.genome.jp/kegg-bin/show_pathway?mtu00903/mtu:Rv0223c%09red/mtu:Rv3516%09red/mtu:Rv1071c%09red
Methane metabolism	KEGG PATHWAY	mtu00680	3	29	0.103448	0.724197	0.999752	887119|886399|886401	http://www.genome.jp/kegg-bin/show_pathway?mtu00680/mtu:Rv0408%09red/mtu:Rv0409%09red/mtu:Rv1240%09red
Aminobenzoate degradation	KEGG PATHWAY	mtu00627	3	29	0.103448	0.724197	0.999752	886175|888301|887116	http://www.genome.jp/kegg-bin/show_pathway?mtu00627/mtu:Rv3854c%09red/mtu:Rv3516%09red/mtu:Rv1071c%09red
Biosynthesis of unsaturated fatty acids	KEGG PATHWAY	mtu01040	1	10	0.1	0.736503	0.999752	888837	http://www.genome.jp/kegg-bin/show_pathway?mtu01040/mtu:Rv0769%09red
Butanoate metabolism	KEGG PATHWAY	mtu00650	6	57	0.105263	0.740203	0.999752	888301|887116|886376|885774|886288|887360	http://www.genome.jp/kegg-bin/show_pathway?mtu00650/mtu:Rv3546%09red/mtu:Rv1071c%09red/mtu:Rv1552%09red/mtu:Rv0859%09red/mtu:Rv0468%09red/mtu:Rv3516%09red
Metabolic pathways	KEGG PATHWAY	mtu01100	72	601	0.1198	0.753399	0.999752	888310|888765|885529|888762|888706|888837|887540|886376|888769|887280|885873|887983|888236|888155|885297|885157|885291|888383|886890|888301|887116|886012|887119|888689|885868|888404|888429|888851|887456|886401|887716|886288|885567|887360|887330|885621|885278|886016|888821|885785|888802|887306|888827|888499|885848|887531|887393|888585|885165|885596|888392|888063|885773|886718|888268|886525|886443|…	http://www.genome.jp/kegg-bin/show_pathway?mtu01100/mtu:Rv0156%09red/mtu:Rv3601c%09red/mtu:Rv3606c%09red/mtu:Rv0512%09red/mtu:Rv0223c%09red/mtu:Rv1338%09red/mtu:Rv3516%09red/mtu:Rv1240%09red/mtu:Rv1602%09red/mtu:Rv0467%09red/mtu:Rv3546%09red/mtu:Rv2849c%09red/mtu:Rv3154%09red/mtu:Rv1885c%09red/mtu:Rv3117%09red/mtu:Rv3526%09red/mtu:Rv0408%09red/mtu:Rv0409%09red/mtu:Rv3137%09red/mtu:Rv2225%09red/mt…
Streptomycin biosynthesis	KEGG PATHWAY	mtu00521	1	11	0.0909091	0.76663	0.999752	885567	http://www.genome.jp/kegg-bin/show_pathway?mtu00521/mtu:Rv1604%09red
Galactose metabolism	KEGG PATHWAY	mtu00052	1	11	0.0909091	0.76663	0.999752	887393	http://www.genome.jp/kegg-bin/show_pathway?mtu00052/mtu:Rv2471%09red
Pyrimidine metabolism	KEGG PATHWAY	mtu00240	4	41	0.097561	0.771537	0.999752	886554|885157|886232|886443	http://www.genome.jp/kegg-bin/show_pathway?mtu00240/mtu:Rv1712%09red/mtu:Rv1471%09red/mtu:Rv3913%09red/mtu:Rv0382c%09red
Biotin metabolism	KEGG PATHWAY	mtu00780	1	12	0.0833333	0.793319	0.999752	888837	http://www.genome.jp/kegg-bin/show_pathway?mtu00780/mtu:Rv0769%09red
Chloroalkane and chloroalkene degradation	KEGG PATHWAY	mtu00625	1	13	0.0769231	0.816961	0.999752	886718	http://www.genome.jp/kegg-bin/show_pathway?mtu00625/mtu:Rv0223c%09red
Bacterial secretion system	KEGG PATHWAY	mtu03070	1	14	0.0714286	0.837903	0.999752	887143	http://www.genome.jp/kegg-bin/show_pathway?mtu03070/mtu:Rv1224%09red
Biosynthesis of secondary metabolites	KEGG PATHWAY	mtu01110	34	309	0.110032	0.839792	0.999752	887507|885529|886376|888585|887280|885873|885297|888429|888301|887116|887119|888689|885868|885291|887306|887360|885621|885278|887330|885596|888827|888392|886718|886525|885772|887787|885774|886012|886011|887440|886016|886703|886291|887312	http://www.genome.jp/kegg-bin/show_pathway?mtu01110/mtu:Rv3601c%09red/mtu:Rv0512%09red/mtu:Rv0223c%09red/mtu:Rv1071c%09red/mtu:Rv3546%09red/mtu:Rv1885c%09red/mtu:Rv3137%09red/mtu:Rv2225%09red/mtu:Rv1240%09red/mtu:Rv0231%09red/mtu:Rv0510%09red/mtu:Rv2538c%09red/mtu:Rv1552%09red/mtu:Rv1612%09red/mtu:Rv1613%09red/mtu:Rv2334%09red/mtu:Rv2335%09red/mtu:Rv1485%09red/mtu:Rv0511%09red/mtu:Rv0467%09red/mt…
Phenylalanine metabolism	KEGG PATHWAY	mtu00360	3	37	0.0810811	0.850962	0.999752	888301|886288|887116	http://www.genome.jp/kegg-bin/show_pathway?mtu00360/mtu:Rv0468%09red/mtu:Rv3516%09red/mtu:Rv1071c%09red
DNA replication	KEGG PATHWAY	mtu03030	1	15	0.0666667	0.856453	0.999752	888504	http://www.genome.jp/kegg-bin/show_pathway?mtu03030/mtu:Rv2902c%09red
Pentose phosphate pathway	KEGG PATHWAY	mtu00030	1	18	0.0555556	0.900327	0.999752	888425	http://www.genome.jp/kegg-bin/show_pathway?mtu00030/mtu:Rv0478%09red
Glycine, serine and threonine metabolism	KEGG PATHWAY	mtu00260	2	31	0.0645161	0.904354	0.999752	885297|885291	http://www.genome.jp/kegg-bin/show_pathway?mtu00260/mtu:Rv1612%09red/mtu:Rv1613%09red
Carbon metabolism	KEGG PATHWAY	mtu01200	10	114	0.0877193	0.913752	0.999752	886012|887119|886376|885774|886399|886401|886016|887360|886703|886291	http://www.genome.jp/kegg-bin/show_pathway?mtu01200/mtu:Rv0859%09red/mtu:Rv0408%09red/mtu:Rv0409%09red/mtu:Rv1240%09red/mtu:Rv0231%09red/mtu:Rv1552%09red/mtu:Rv0467%09red/mtu:Rv3546%09red/mtu:Rv2334%09red/mtu:Rv2335%09red
Microbial metabolism in diverse environments	KEGG PATHWAY	mtu01120	21	215	0.0976744	0.915201	0.999752	886718|888268|886012|887119|886175|887116|886376|888585|885774|885449|886399|886401|886016|886288|888301|888802|888155|887360|886291|886665|888383	http://www.genome.jp/kegg-bin/show_pathway?mtu01120/mtu:Rv3117%09red/mtu:Rv2607%09red/mtu:Rv3526%09red/mtu:Rv0859%09red/mtu:Rv0408%09red/mtu:Rv0409%09red/mtu:Rv0223c%09red/mtu:Rv0815c%09red/mtu:Rv1240%09red/mtu:Rv2220%09red/mtu:Rv1071c%09red/mtu:Rv2334%09red/mtu:Rv1552%09red/mtu:Rv0467%09red/mtu:Rv3546%09red/mtu:Rv3854c%09red/mtu:Rv2335%09red/mtu:Rv0468%09red/mtu:Rv0252%09red/mtu:Rv2790c%09red/mt…
Arginine and proline metabolism	KEGG PATHWAY	mtu00330	1	20	0.05	0.921855	0.999752	886718	http://www.genome.jp/kegg-bin/show_pathway?mtu00330/mtu:Rv0223c%09red
Glycerophospholipid metabolism	KEGG PATHWAY	mtu00564	1	20	0.05	0.921855	0.999752	888429	http://www.genome.jp/kegg-bin/show_pathway?mtu00564/mtu:Rv2252%09red
Citrate cycle (TCA cycle)	KEGG PATHWAY	mtu00020	2	34	0.0588235	0.928754	0.999752	887119|886376	http://www.genome.jp/kegg-bin/show_pathway?mtu00020/mtu:Rv1552%09red/mtu:Rv1240%09red
Alanine, aspartate and glutamate metabolism	KEGG PATHWAY	mtu00250	1	26	0.0384615	0.962366	0.999752	888383	http://www.genome.jp/kegg-bin/show_pathway?mtu00250/mtu:Rv2220%09red
2-Oxocarboxylic acid metabolism	KEGG PATHWAY	mtu01210	1	26	0.0384615	0.962366	0.999752	885278	http://www.genome.jp/kegg-bin/show_pathway?mtu01210/mtu:Rv1652%09red
Amino sugar and nucleotide sugar metabolism	KEGG PATHWAY	mtu00520	1	26	0.0384615	0.962366	0.999752	887518	http://www.genome.jp/kegg-bin/show_pathway?mtu00520/mtu:Rv3332%09red
Biosynthesis of antibiotics	KEGG PATHWAY	mtu01130	19	238	0.0798319	0.989046	0.999752	885873|886718|887116|887119|885772|887787|886376|887518|888585|885774|886703|886016|888301|887360|885297|888392|885291|885278|887330	http://www.genome.jp/kegg-bin/show_pathway?mtu01130/mtu:Rv0859%09red/mtu:Rv2552c%09red/mtu:Rv1885c%09red/mtu:Rv0223c%09red/mtu:Rv1240%09red/mtu:Rv0231%09red/mtu:Rv1071c%09red/mtu:Rv2334%09red/mtu:Rv1552%09red/mtu:Rv1612%09red/mtu:Rv1613%09red/mtu:Rv3546%09red/mtu:Rv3332%09red/mtu:Rv1652%09red/mtu:Rv2538c%09red/mtu:Rv2790c%09red/mtu:Rv3516%09red/mtu:Rv1603%09red/mtu:Rv3582c%09red
Glycolysis / Gluconeogenesis	KEGG PATHWAY	mtu00010	1	41	0.0243902	0.99397	0.999752	886718	http://www.genome.jp/kegg-bin/show_pathway?mtu00010/mtu:Rv0223c%09red
Aminoacyl-tRNA biosynthesis	KEGG PATHWAY	mtu00970	2	69	0.0289855	0.998231	0.999752	888539|2700441	http://www.genome.jp/kegg-bin/show_pathway?mtu00970/mtu:Rv2845c%09red/mtu:Rvnt04%09red
Purine metabolism	KEGG PATHWAY	mtu00230	1	67	0.0149254	0.999752	0.999752	886089	http://www.genome.jp/kegg-bin/show_pathway?mtu00230/mtu:Rv1026%09red
