# Supplementary material for: The profile of genome-wide DNA methylation, transcriptome, and proteome in streptomycin-resistant Mycobacterium tuberculosis
Source: PLoS One. 2024 Jan 29;19(1):e0297477. doi: 10.1371/journal.pone.0297477 (PMC10824437; doi:10.1371/journal.pone.0297477)
Supplement: S5 Table — (XLS) [file pone.0297477.s005.xls]

## Sheet: S5 Table 
S5 Table Differential level proteins between streptomycin resistance group and normal group.
Gene Name	RUN.1_116_VS_119	RUN.2_116_VS_119	RUN.3_116_VS_119	AVG	FLAG
hspX	0.1	0.0704693	0.0272898	0.0659197	Down
higB2	NA	0.0758578	NA	0.0758578	Down
fadE23	0.0487528	0.155597	0.310456	0.171602	Down
fadA2	0.178649	0.231206	0.170608	0.193488	Down
fadE24	0.124738	0.20893	0.285759	0.206476	Down
fabG4	NA	0.161436	0.263027	0.212231	Down
Rv2030c	0.197697	0.346737	0.105682	0.216705	Down
hrp1	0.405509	0.151356	0.161436	0.239434	Down
Rv0921	0.239883	NA	NA	0.239883	Down
fadB	0.328095	0.212814	0.280543	0.273818	Down
nrdZ	0.369828	0.253513	0.325087	0.316143	Down
devS	0.416869	0.539511	0.119124	0.358501	Down
hup	0.0394457	0.405509	0.630957	0.358637	Down
accD2	0.570164	0.123595	0.390841	0.361533	Down
pfkB	0.310456	0.376704	0.436516	0.374559	Down
htdX	0.172187	0.608135	0.346737	0.375686	Down
fadE19	0.613762	0.316228	0.222844	0.384278	Down
fdxA	0.847227	0.0887156	0.272898	0.402947	Down
tgs1	0.248886	0.77983	0.190546	0.406421	Down
accA2	0.60256	0.301995	0.337287	0.413947	Down
fadE12	0.353183	0.801678	0.0879023	0.414254	Down
Rv2624c	0.465586	0.524807	0.258226	0.416207	Down
gmhA	NA	0.758578	0.0794328	0.419005	Down
mshA	NA	0.369828	0.524807	0.447318	Down
atpFH	0.544503	0.505825	0.293765	0.448031	Down
Rv0569	0.724436	0.436516	0.233346	0.464766	Down
PPE51	0.310456	NA	0.630957	0.470707	Down
devR	0.666807	0.244343	0.501187	0.470779	Down
fadA	0.394457	0.903649	0.118032	0.472046	Down
citE	0.862979	0.237684	0.319154	0.473272	Down
Rv1245c	0.246604	0.519996	0.679204	0.481935	Down
icl	0.758578	0.313329	0.383707	0.485204	Down
sseC1	0.660693	0.549541	0.253513	0.487916	Down
metK	0.398107	0.564937	0.501187	0.488077	Down
rip3	0.580764	0.37325	0.510505	0.488173	Down
Rv1444c	0.0167494	NA	0.963829	0.490289	Down
fhaA	0.0559758	0.711214	0.717794	0.494995	Down
Rv0531	NA	0.0816582	0.912011	0.496835	Down
pstA2	NA	0.0301995	0.963829	0.497014	Down
embA	0.505825	0.172187	0.816582	0.498198	Down
fadE10	0.167494	0.672977	0.654636	0.498369	Down
Rv0079	0.717794	0.428549	0.349945	0.498763	Down
Rv0948c	1.28233	2.31206	2.65461	2.083	Up
Rv3224	1.43219	3.69828	1.27057	2.13368	Up
Rv2226	1.15878	2.37684	3.04789	2.1945	Up
Rv3594	NA	NA	2.29087	2.29087	Up
sigJ	NA	1.15878	4.16869	2.66374	Up
sdhC	NA	NA	2.93765	2.93765	Up
Rv2508c	NA	3.37287	NA	3.37287	Up
coaX	2.33346	3.83707	4.05509	3.40854	Up
panC	1.55597	4.36516	4.57088	3.49734	Up
tcrX	NA	0.946237	7.04693	3.99658	Up
panB	4.74242	5.44503	4.05509	4.74751	Up
lipB	NA	10.3753	1.02802	5.70165	Up
PPE31	NA	NA	19.5884	19.5884	Up
bioA	1.02802	71.1214	1	24.3831	Up
