# Supplementary material for: The profile of genome-wide DNA methylation, transcriptome, and proteome in streptomycin-resistant Mycobacterium tuberculosis
Source: PLoS One. 2024 Jan 29;19(1):e0297477. doi: 10.1371/journal.pone.0297477 (PMC10824437; doi:10.1371/journal.pone.0297477)
Supplement: S6 Table — (XLS) [file pone.0297477.s006.xls]

## Sheet: S6 Table 
S6 Table Detail information of coaE, fadE5, and mprA on the methylation, transcriptome, and proteome in M. tuberculosis with streptomycin resistance.
	methylation				transcriptome						proteome
NAME	Control	SM	FC	Up/Down	Control	SM	FC	log(FC)	Up/Down	padj	RUN.1_114_VS_119	RUN.2_114_VS_119	RUN.3_114_VS_119	AVG	FLAG
coaE	2	1	0.5	Down	912.471	2931.03	3.21219	1.68356	Up	2.26341e-11	1.38038	1.05682	0.928966	1.12206	Up
fadE5	1	74	74	Up	102599	11025.8	0.107465	-3.21806	Down	4.40467e-97	1.01859	0.765597	0.625173	0.80312	Down
mprA	54	1	0.0185185	Down	445.152	907.971	2.03969	1.02835	Up	4.19256e-10	0.331131	1.36773	1.40605	1.03497	Up
