# Supplementary material for: The profile of genome-wide DNA methylation, transcriptome, and proteome in streptomycin-resistant Mycobacterium tuberculosis
Source: PLoS One. 2024 Jan 29;19(1):e0297477. doi: 10.1371/journal.pone.0297477 (PMC10824437; doi:10.1371/journal.pone.0297477)
Supplement: S7 Table — (XLS) [file pone.0297477.s007.xls]

## Sheet: coaE.
S7 Table The details of interaction information of three hub genes in Figure 5.
#node1	node2	node1_string_internal_id	node2_string_internal_id	node1_external_id	node2_external_id	neighborhood_on_chromosome	gene_fusion	phylogenetic_cooccurrence	homology	coexpression	experimentally_determined_interaction	database_annotated	automated_textmining	combined_score
kdtB	coaE	8820370	8818998	83332.Rv2965c	83332.Rv1631	0.323	0	0	0	0.074	0	0.9	0.942	0.995
kdtB	dfp	8820370	8818753	83332.Rv2965c	83332.Rv1391	0.088	0	0.375	0	0.069	0	0.9	0.895	0.993
acpS	coaE	8819918	8818998	83332.Rv2523c	83332.Rv1631	0.128	0	0	0	0	0.119	0.9	0.794	0.982
ribF	ribG	8820186	8818771	83332.Rv2786c	83332.Rv1409	0.349	0	0.221	0	0.37	0	0	0.911	0.968
coaE	dfp	8818998	8818753	83332.Rv1631	83332.Rv1391	0.319	0	0	0	0.233	0.198	0	0.899	0.952
Rv2574	Rv2573	8819971	8819970	83332.Rv2574	83332.Rv2573	0.783	0	0	0	0.069	0	0	0.736	0.942
ribG	dfp	8818771	8818753	83332.Rv1409	83332.Rv1391	0.35	0	0.159	0	0.074	0	0	0.817	0.895
folE	ribG	8821031	8818771	83332.Rv3609c	83332.Rv1409	0.32	0	0	0	0	0	0	0.828	0.878
ribF	coaE	8820186	8818998	83332.Rv2786c	83332.Rv1631	0.124	0	0.223	0	0.101	0	0	0.818	0.874
coaE	rpsA	8818998	8818997	83332.Rv1631	83332.Rv1630	0.839	0	0	0	0.198	0	0	0.093	0.873
kdtB	ribF	8820370	8820186	83332.Rv2965c	83332.Rv2786c	0.068	0	0.377	0	0.07	0	0	0.787	0.869
ribF	dfp	8820186	8818753	83332.Rv2786c	83332.Rv1391	0.163	0	0.241	0	0.092	0	0	0.787	0.861
folE	coaE	8821031	8818998	83332.Rv3609c	83332.Rv1631	0.069	0	0	0	0	0	0	0.853	0.857
Rv2573	coaE	8819970	8818998	83332.Rv2573	83332.Rv1631	0.061	0	0	0	0	0	0	0.843	0.846
coaE	ribG	8818998	8818771	83332.Rv1631	83332.Rv1409	0.087	0	0	0	0.104	0	0	0.807	0.829
Rv2574	dfp	8819971	8818753	83332.Rv2574	83332.Rv1391	0	0	0	0	0	0	0	0.8	0.8
Rv2573	dfp	8819970	8818753	83332.Rv2573	83332.Rv1391	0.043	0	0	0	0	0	0	0.8	0.8
kdtB	Rv2573	8820370	8819970	83332.Rv2965c	83332.Rv2573	0	0	0	0	0	0	0	0.797	0.797
coaE	ispE	8818998	8818364	83332.Rv1631	83332.Rv1011	0.151	0	0.19	0	0	0	0	0.717	0.788
Rv2574	coaE	8819971	8818998	83332.Rv2574	83332.Rv1631	0	0	0	0	0	0	0	0.783	0.783
kdtB	ribG	8820370	8818771	83332.Rv2965c	83332.Rv1409	0.083	0	0	0	0	0	0	0.772	0.782
kdtB	Rv2574	8820370	8819971	83332.Rv2965c	83332.Rv2574	0.043	0	0	0	0	0	0	0.781	0.781
folE	ribF	8821031	8820186	83332.Rv3609c	83332.Rv2786c	0.09	0	0	0	0	0	0	0.752	0.765
kdtB	acpS	8820370	8819918	83332.Rv2965c	83332.Rv2523c	0.068	0	0	0	0	0	0	0.735	0.743
ribG	ispE	8818771	8818364	83332.Rv1409	83332.Rv1011	0	0	0	0	0	0	0	0.729	0.729
dfp	ispE	8818753	8818364	83332.Rv1391	83332.Rv1011	0.068	0	0	0	0	0	0	0.699	0.708
kdtB	ispE	8820370	8818364	83332.Rv2965c	83332.Rv1011	0.043	0	0	0	0.07	0	0	0.683	0.694
ribF	ispE	8820186	8818364	83332.Rv2786c	83332.Rv1011	0.043	0	0	0	0.072	0	0	0.613	0.626
folE	dfp	8821031	8818753	83332.Rv3609c	83332.Rv1391	0.061	0	0	0	0	0	0	0.527	0.537
folE	kdtB	8821031	8820370	83332.Rv3609c	83332.Rv2965c	0	0	0	0	0	0	0	0.514	0.514
folE	ispE	8821031	8818364	83332.Rv3609c	83332.Rv1011	0.075	0	0	0	0.104	0	0	0.414	0.472

## Sheet: fadE5
S7 Table The details of interaction information of three hub genes in Figure 5.
#node1	node2	node1_string_internal_id	node2_string_internal_id	node1_external_id	node2_external_id	neighborhood_on_chromosome	gene_fusion	phylogenetic_cooccurrence	homology	coexpression	experimentally_determined_interaction	database_annotated	automated_textmining	combined_score
fadB	fadE5	8818212	8817577	83332.Rv0860	83332.Rv0244c	0.074	0	0.165	0	0.271	0.205	0.9	0.395	0.966
fadD3	fadE5	8820982	8817577	83332.Rv3561	83332.Rv0244c	0.06	0	0	0	0.101	0	0.9	0.487	0.95
echA19	fadE5	8820937	8817577	83332.Rv3516	83332.Rv0244c	0.06	0	0	0	0.203	0.205	0.9	0.29	0.95
echA21	fadE5	8821202	8817577	83332.Rv3774	83332.Rv0244c	0.06	0	0.216	0	0.203	0.205	0.9	0.114	0.948
echA18	fadE5	8820793	8817577	83332.Rv3373	83332.Rv0244c	0.06	0	0	0	0.203	0.205	0.9	0.237	0.946
echA17	fadE5	8820448	8817577	83332.Rv3039c	83332.Rv0244c	0.06	0	0.181	0	0.203	0.205	0.9	0.092	0.945
echA21	fadB	8821202	8818212	83332.Rv3774	83332.Rv0860	0.067	0.005	0.231	0	0.229	0	0.9	0.108	0.941
fadD11	fadE5	8818917	8817577	83332.Rv1550	83332.Rv0244c	0.066	0	0	0	0.245	0.19	0.9	0.057	0.936
echA18.1	fadE5	8820794	8817577	83332.Rv3374	83332.Rv0244c	0.06	0	0	0	0.203	0.205	0.9	0.044	0.932
echA18.1	fadB	8820794	8818212	83332.Rv3374	83332.Rv0860	0.067	0	0	0	0.229	0	0.9	0.086	0.925
echA18	fadB	8820793	8818212	83332.Rv3373	83332.Rv0860	0.067	0.008	0	0.63	0.229	0	0.9	0.167	0.925
echA19	fadB	8820937	8818212	83332.Rv3516	83332.Rv0860	0.067	0.006	0	0.609	0.229	0	0.9	0.138	0.924
echA17	fadB	8820448	8818212	83332.Rv3039c	83332.Rv0860	0.067	0.007	0	0.641	0.229	0	0.9	0.111	0.923
fadD14	fadE5	8818412	8817577	83332.Rv1058	83332.Rv0244c	0.06	0	0.159	0	0.101	0	0.9	0	0.919
fadE5	fadD5	8817577	8817496	83332.Rv0244c	83332.Rv0166	0.06	0	0	0	0.101	0	0.9	0.114	0.915
echA18.1	echA18	8820794	8820793	83332.Rv3374	83332.Rv3373	0.845	0.365	0	0	0	0	0	0.093	0.903
fadD3	echA19	8820982	8820937	83332.Rv3561	83332.Rv3516	0.06	0.006	0	0	0.091	0.145	0	0.674	0.73
echA21	echA18	8821202	8820793	83332.Rv3774	83332.Rv3373	0	0	0.672	0.615	0.069	0	0	0.653	0.475
echA19	echA18	8820937	8820793	83332.Rv3516	83332.Rv3373	0	0	0.775	0.62	0	0	0	0.611	0.473

## Sheet: mprA
S7 Table The details of interaction information of three hub genes in Figure 5.
#node1	node2	node1_string_internal_id	node2_string_internal_id	node1_external_id	node2_external_id	neighborhood_on_chromosome	gene_fusion	phylogenetic_cooccurrence	homology	coexpression	experimentally_determined_interaction	database_annotated	automated_textmining	combined_score
mprB	mprA	8818335	8818334	83332.Rv0982	83332.Rv0981	0.872	0.035	0.762	0	0.096	0.385	0.8	0.891	0.999
pepD	mprA	8818336	8818334	83332.Rv0983	83332.Rv0981	0.707	0	0	0	0	0	0	0.685	0.904
mprA	senX3	8818334	8817828	83332.Rv0981	83332.Rv0490	0.068	0.267	0.617	0	0.104	0.403	0	0.391	0.895
devR	Rv0081	8820543	8817410	83332.Rv3133c	83332.Rv0081	0	0	0	0	0	0	0	0.873	0.873
pepD	mprB	8818336	8818335	83332.Rv0983	83332.Rv0982	0.72	0	0	0	0.096	0.139	0	0.394	0.85
sigB	mprA	8820109	8818334	83332.Rv2710	83332.Rv0981	0	0	0	0	0.096	0.247	0	0.796	0.849
devR	mprA	8820543	8818334	83332.Rv3133c	83332.Rv0981	0.043	0	0.165	0	0	0.143	0	0.79	0.837
mtrB	mprA	8820663	8818334	83332.Rv3245c	83332.Rv0981	0.115	0.122	0.373	0	0.104	0.553	0	0.229	0.814
sigB	mprB	8820109	8818335	83332.Rv2710	83332.Rv0982	0.068	0	0	0	0	0.131	0	0.774	0.801
mprA	Rv0600c	8818334	8817943	83332.Rv0981	83332.Rv0600c	0.067	0.144	0.569	0	0.067	0.385	0	0.085	0.777
mprA	Rv0081	8818334	8817410	83332.Rv0981	83332.Rv0081	0.043	0	0	0	0	0	0	0.766	0.767
mprA	prrB	8818334	8818254	83332.Rv0981	83332.Rv0902c	0.067	0.023	0.423	0	0.067	0.385	0	0.327	0.754
mprA	phoR	8818334	8818109	83332.Rv0981	83332.Rv0758	0.087	0.212	0.343	0	0.104	0.403	0	0.204	0.752
devR	sigB	8820543	8820109	83332.Rv3133c	83332.Rv2710	0	0	0	0	0	0.244	0	0.555	0.649
devR	mprB	8820543	8818335	83332.Rv3133c	83332.Rv0982	0.069	0	0	0	0	0.214	0	0.538	0.632
mtrB	mprB	8820663	8818335	83332.Rv3245c	83332.Rv0982	0.214	0	0.48	0.596	0.069	0.141	0	0.702	0.598
mtrB	sigB	8820663	8820109	83332.Rv3245c	83332.Rv2710	0.066	0	0	0	0.095	0.146	0	0.453	0.553
sigB	pepD	8820109	8818336	83332.Rv2710	83332.Rv0983	0.069	0	0.211	0	0.1	0.139	0	0.296	0.526
mtrB	prrB	8820663	8818254	83332.Rv3245c	83332.Rv0902c	0.077	0	0.429	0.588	0.096	0.141	0	0.593	0.504
mprB	senX3	8818335	8817828	83332.Rv0982	83332.Rv0490	0.069	0	0.62	0.604	0	0.141	0	0.491	0.483
devR	prrB	8820543	8818254	83332.Rv3133c	83332.Rv0902c	0.067	0	0	0	0	0.214	0	0.27	0.418
devR	phoR	8820543	8818109	83332.Rv3133c	83332.Rv0758	0.064	0	0	0	0	0	0	0.398	0.412
devR	senX3	8820543	8817828	83332.Rv3133c	83332.Rv0490	0.064	0.002	0	0	0	0	0	0.397	0.411
prrB	senX3	8818254	8817828	83332.Rv0902c	83332.Rv0490	0.068	0	0.577	0.596	0.07	0.141	0	0.153	0.402
